# Supplementary material for: Adenin-1-ium hydrogen isophthalate di­methyl­formamide monosolvate
Source: Acta Crystallogr Sect E Struct Rep Online. 2014 Jan 18;70(Pt 2):o166–7. doi: 10.1107/S1600536813034971 (PMC3998323; doi:10.1107/S1600536813034971)
Supplement: Supplementary file 1 [file e-70-0o166-sup1.cif]

##############################################################################
#                                                                            #
# This CIF contains the data in a paper accepted for publication in          #
# Acta Crystallographica Section E. It conforms to the requirements of       #
# Notes for Authors for Acta Crystallographica Section E, and has been       #
# peer reviewed under the auspices of the IUCr Commission on Journals.       #
#                                                                            #
# Full details of the Crystallographic Information File format               #
# are given in the paper "The Crystallographic Information File (CIF):       #
# a New Standard Archive File for Crystallography" by S. R. Hall, F. H.      #
# Allen and I. D. Brown [Acta Cryst. (1991), A47, 655-685].                  #
#                                                                            #
# The current version of the core CIF dictionary is obtainable from          #
# ftp://ftp.iucr.org/pub/cif_core.dic.                                       #
#                                                                            #
# Software is freely available for graphical display of the structure(s)     #
# in this CIF. For information consult the CIF software page                 #
# http://www.iucr.org/resources/cif/software.                                #
#                                                                            #
# This file may be used for bona fide research purposes within the           #
# scientific community so long as proper attribution is given to the journal # 
# article from which it was obtained.                                        #
#                                                                            #
##############################################################################
data_I
_audit_creation_method     SHELXL-2013
_database_code_depnum_ccdc_archive     'CCDC 979176'
_chemical_name_systematic
;
Adenin-1-ium hydrogen isophthalate dimethylformamide monosolvate
;
_chemical_name_common     ?
_chemical_formula_moiety     'C8 H4.70 O4, C5 H6.30 N5, C3 H7 N O'
_chemical_formula_sum     'C16 H18 N6 O5'
_chemical_formula_iupac     'C5 H6.30 N5 + , C8 H4.70 O4 -, C3 H7 N O'
_chemical_formula_weight     374.36
_chemical_melting_point     ?
_shelx_space_group_comment
;
The symmetry employed for this shelxl refinement is uniquely defined
by the following loop, which should always be used as a source of
symmetry information in preference to the above space-group names.
They are only intended as comments.
;
_space_group_crystal_system     orthorhombic
_space_group_name_H-M_alt     'F d d 2'
_space_group_name_Hall     'F 2 -2d'
loop_
    _space_group_symop_operation_xyz
    'x, y, z'
    '-x, -y, z'
    '-x+1/4, y+1/4, z+1/4'
    'x+3/4, -y+3/4, z+1/4'
    'x, y+1/2, z+1/2'
    '-x, -y+1/2, z+1/2'
    '-x+1/4, y+3/4, z+3/4'
    'x+3/4, -y+5/4, z+3/4'
    'x+1/2, y, z+1/2'
    '-x+1/2, -y, z+1/2'
    '-x+3/4, y+1/4, z+3/4'
    'x+5/4, -y+3/4, z+3/4'
    'x+1/2, y+1/2, z'
    '-x+1/2, -y+1/2, z'
    '-x+3/4, y+3/4, z+1/4'
    'x+5/4, -y+5/4, z+1/4'
_cell_length_a     38.307(18)
_cell_length_b     46.05(2)
_cell_length_c     3.7832(18)
_cell_angle_alpha     90
_cell_angle_beta     90
_cell_angle_gamma     90
_cell_volume     6674(5)
_cell_formula_units_Z     16
_cell_measurement_reflns_used     290
_cell_measurement_theta_min     4.27
_cell_measurement_theta_max     30.38
_cell_measurement_temperature     100(2)
_exptl_crystal_description     plate
_exptl_crystal_colour     colourless
_exptl_crystal_size_max     0.55
_exptl_crystal_size_mid     0.15
_exptl_crystal_size_min     0.04
_exptl_crystal_density_diffrn     1.490
_exptl_crystal_density_meas     ?
_exptl_crystal_density_method     ?
_exptl_crystal_F_000     3136
_exptl_absorpt_coefficient_mu     0.114
_exptl_absorpt_correction_type     multi-scan
_exptl_absorpt_process_details     '(TWINABS; Bruker, 2009)'
_shelx_estimated_absorpt_T_min     ?
_shelx_estimated_absorpt_T_max     ?
_exptl_absorpt_correction_T_min     0.7303
_exptl_absorpt_correction_T_max     1.0000
_exptl_special_details
;
;
_diffrn_ambient_temperature     100(2)
_diffrn_radiation_type     MoK\a
_diffrn_radiation_wavelength     0.71073
_diffrn_radiation_monochromator     graphite
_diffrn_measurement_device_type     'Bruker SMART APEX CCD diffractometer'
_diffrn_measurement_method     '\w scans'
_diffrn_detector_area_resol_mean     ?
_diffrn_reflns_number     3888
_diffrn_reflns_av_R_equivalents     ?
_diffrn_reflns_theta_min     1.383
_diffrn_reflns_theta_max     30.602
_diffrn_reflns_theta_full     28.000
_diffrn_measured_fraction_theta_max     0.993
_diffrn_measured_fraction_theta_full     0.998
_diffrn_reflns_limit_h_min     0
_diffrn_reflns_limit_h_max     54
_diffrn_reflns_limit_k_min     0
_diffrn_reflns_limit_k_max     66
_diffrn_reflns_limit_l_min     0
_diffrn_reflns_limit_l_max     5
_refine_special_details
;
Refined as a 2-component twin.
;
_reflns_number_total     3888
_reflns_number_gt     2703
_reflns_threshold_expression     'I > 2\s(I)'
_refine_ls_structure_factor_coef     Fsqd
_refine_ls_matrix_type     full
_refine_ls_R_factor_all     0.1300
_refine_ls_R_factor_gt     0.0877
_refine_ls_wR_factor_gt     0.2102
_refine_ls_wR_factor_ref     0.2328
_refine_ls_goodness_of_fit_ref     1.051
_refine_ls_restrained_S_all     1.051
_refine_ls_number_reflns     3888
_refine_ls_number_parameters     251
_refine_ls_number_restraints     2
_refine_ls_hydrogen_treatment     mixed
_refine_ls_weighting_scheme     calc
_refine_ls_weighting_details
             'w=1/[\s^2^(Fo^2^)+(0.0928P)^2^+48.0632P] where P=(Fo^2^+2Fc^2^)/3'
_atom_sites_solution_hydrogens     mixed
_atom_sites_solution_primary     direct
_atom_sites_solution_secondary     difmap
_refine_ls_shift/su_max     0.000
_refine_ls_shift/su_mean     0.000
_refine_diff_density_max     0.579
_refine_diff_density_min     -0.504
_refine_ls_extinction_method     none
_refine_ls_extinction_coef     ?
loop_
    _atom_type_symbol
    _atom_type_description
    _atom_type_scat_dispersion_real
    _atom_type_scat_dispersion_imag
    _atom_type_scat_source
    'C' 'C' 0.0033 0.0016
                         'International Tables Vol C Tables 4.2.6.8 and 6.1.1.4'
    'H' 'H' 0.0000 0.0000
                         'International Tables Vol C Tables 4.2.6.8 and 6.1.1.4'
    'N' 'N' 0.0061 0.0033
                         'International Tables Vol C Tables 4.2.6.8 and 6.1.1.4'
    'O' 'O' 0.0106 0.0060
                         'International Tables Vol C Tables 4.2.6.8 and 6.1.1.4'
_computing_data_collection     'APEX2 (Bruker, 2011)'
_computing_cell_refinement     'SAINT (Bruker, 2011)'
_computing_data_reduction     'SAINT (Bruker, 2011)'
_computing_structure_solution     'SHELXS97 (Sheldrick, 2008)'
_computing_structure_refinement
;
SHELXL2013 (Sheldrick, 2008) and
<i>SHELXLE</i> (H\"ubschle <i>et al.</i>, 2011)
;
_computing_molecular_graphics     'Mercury (Macrae <i>et al.</i>, 2008)'
_computing_publication_material
;
SHELXL-2013 (Sheldrick, 2008) and publCIF (Westrip, 2010)
;
loop_
    _atom_site_type_symbol
    _atom_site_label
    _atom_site_fract_x
    _atom_site_fract_y
    _atom_site_fract_z
    _atom_site_U_iso_or_equiv
    _atom_site_adp_type
    _atom_site_calc_flag
    _atom_site_occupancy
    _atom_site_disorder_assembly
    _atom_site_disorder_group
    C C1 0.05925(14) 0.13091(12) 0.512(2) 0.0190(13) Uani d 1 . .
    C C2 0.04322(13) 0.15984(12) 0.4520(16) 0.0123(11) Uani d 1 . .
    C C3 0.06001(14) 0.18481(13) 0.566(2) 0.0194(13) Uani d 1 . .
    H H3 0.0822 0.1834 0.6767 0.023 Uiso calc 1 . .
    C C4 0.04487(14) 0.21170(12) 0.5214(17) 0.0156(11) Uani d 1 . .
    H H4 0.0564 0.2287 0.6040 0.019 Uiso calc 1 . .
    C C5 0.01246(13) 0.21387(12) 0.3538(18) 0.0161(12) Uani d 1 . .
    H H5 0.0019 0.2323 0.3205 0.019 Uiso calc 1 . .
    C C6 -0.00425(13) 0.18877(12) 0.2360(18) 0.0144(11) Uani d 1 . .
    C C7 0.01070(13) 0.16197(12) 0.2957(19) 0.0157(12) Uani d 1 . .
    H H7 -0.0014 0.1448 0.2289 0.019 Uiso calc 1 . .
    C C8 -0.03904(14) 0.19030(12) 0.0547(19) 0.0171(12) Uani d 1 . .
    C C9 0.12077(13) 0.05012(13) 0.7880(19) 0.0175(12) Uani d 1 . .
    C C10 0.13647(13) 0.00114(14) 0.7890(18) 0.0181(12) Uani d 1 . .
    H H10 0.1535 -0.0127 0.8607 0.022 Uiso calc 1 . .
    C C11 0.08680(14) 0.01200(13) 0.5326(19) 0.0183(12) Uani d 1 . .
    C C12 0.04224(15) 0.03628(13) 0.335(2) 0.0230(14) Uani d 1 . .
    H H12 0.0206 0.0404 0.2233 0.028 Uiso calc 1 . .
    C C13 0.09038(13) 0.04118(13) 0.604(2) 0.0185(13) Uani d 1 . .
    C C14 0.18697(14) 0.19317(13) 0.289(2) 0.0216(14) Uani d 1 . .
    H H14 0.1657 0.2008 0.3782 0.026 Uiso calc 1 . .
    C C15 0.21815(16) 0.15444(15) 0.010(2) 0.0275(15) Uani d 1 . .
    H H15A 0.2141 0.1338 -0.0415 0.041 Uiso calc 1 . .
    H H15B 0.2368 0.1563 0.1853 0.041 Uiso calc 1 . .
    H H15C 0.2250 0.1645 -0.2079 0.041 Uiso calc 1 . .
    C C16 0.15440(17) 0.15073(17) 0.128(3) 0.0343(17) Uani d 1 . .
    H H16A 0.1355 0.1615 0.2439 0.051 Uiso calc 1 . .
    H H16B 0.1577 0.1321 0.2481 0.051 Uiso calc 1 . .
    H H16C 0.1483 0.1473 -0.1198 0.051 Uiso calc 1 . .
    N N1 0.14293(12) 0.02850(11) 0.8754(17) 0.0188(11) Uani d 1 . .
    H H1 0.1621 0.0327 0.9926 0.023 Uiso calc 1 . .
    N N2 0.10912(11) -0.00944(11) 0.6145(17) 0.0194(11) Uani d 1 . .
    N N3 0.05564(12) 0.00939(11) 0.3618(16) 0.0184(11) Uani d 1 . .
    H H3A 0.0461 -0.0068 0.2839 0.022 Uiso calc 1 . .
    N N4 0.06190(12) 0.05623(11) 0.4781(17) 0.0210(12) Uani d 1 . .
    H H4A 0.0579 0.0750 0.4911 0.025 Uiso calc 0.30(11) . .
    N N5 0.12746(11) 0.07718(11) 0.8667(17) 0.0195(11) Uani d 1 . .
    H H5A 0.1468 0.0817 0.9795 0.023 Uiso calc 1 . .
    H H5B 0.1126 0.0909 0.8070 0.023 Uiso calc 1 . .
    N N6 0.18633(12) 0.16733(11) 0.1475(19) 0.0219(12) Uani d 1 . .
    O O1 0.08756(10) 0.12818(9) 0.6562(15) 0.0227(10) Uani d 1 . .
    O O2 0.04090(10) 0.10943(9) 0.3921(16) 0.0239(11) Uani d 1 . .
    H H2 0.047(3) 0.0918(8) 0.40(4) 0.036 Uiso d 0.70(11) . .
    O O3 -0.05527(10) 0.16840(9) -0.0170(16) 0.0247(11) Uani d 1 . .
    O O4 -0.04896(10) 0.21663(9) -0.0238(14) 0.0219(10) Uani d 1 . .
    O O5 0.21343(10) 0.20846(9) 0.3152(15) 0.0233(10) Uani d 1 . .
loop_
    _atom_site_aniso_label
    _atom_site_aniso_U_11
    _atom_site_aniso_U_22
    _atom_site_aniso_U_33
    _atom_site_aniso_U_12
    _atom_site_aniso_U_13
    _atom_site_aniso_U_23
    C1 0.011(2) 0.022(2) 0.024(4) 0.0015(19) 0.005(3) 0.002(3)
    C2 0.009(2) 0.022(2) 0.006(3) 0.0007(19) 0.002(2) 0.000(2)
    C3 0.011(2) 0.029(3) 0.019(3) -0.002(2) -0.006(3) 0.000(3)
    C4 0.014(2) 0.025(3) 0.008(3) -0.006(2) 0.001(2) -0.001(3)
    C5 0.011(2) 0.023(3) 0.014(3) 0.002(2) 0.000(2) -0.002(3)
    C6 0.008(2) 0.025(3) 0.011(3) 0.0014(19) -0.002(2) 0.003(3)
    C7 0.010(2) 0.022(2) 0.016(3) -0.0029(19) 0.001(2) 0.002(3)
    C8 0.010(2) 0.025(3) 0.016(3) 0.001(2) 0.003(2) 0.001(3)
    C9 0.011(2) 0.028(3) 0.013(3) -0.001(2) 0.002(2) 0.001(3)
    C10 0.009(2) 0.036(3) 0.009(3) 0.002(2) 0.006(2) 0.003(3)
    C11 0.013(2) 0.028(3) 0.014(3) 0.000(2) 0.005(2) 0.001(3)
    C12 0.015(2) 0.031(3) 0.023(4) -0.003(2) 0.002(3) 0.003(3)
    C13 0.007(2) 0.028(3) 0.020(3) 0.001(2) 0.001(2) -0.002(3)
    C14 0.012(2) 0.028(3) 0.025(4) 0.005(2) 0.000(3) 0.003(3)
    C15 0.024(3) 0.032(3) 0.026(4) 0.010(2) -0.002(3) -0.006(3)
    C16 0.023(3) 0.050(4) 0.030(4) -0.009(3) -0.001(3) -0.008(4)
    N1 0.0079(18) 0.031(2) 0.018(3) -0.0006(18) -0.003(2) -0.001(3)
    N2 0.010(2) 0.029(2) 0.019(3) -0.0032(18) -0.001(2) -0.002(3)
    N3 0.013(2) 0.028(2) 0.015(3) -0.0002(18) -0.001(2) 0.000(2)
    N4 0.012(2) 0.025(2) 0.026(3) 0.0035(18) 0.002(2) 0.002(3)
    N5 0.0090(19) 0.026(2) 0.023(3) 0.0006(18) 0.000(2) -0.001(3)
    N6 0.015(2) 0.027(2) 0.024(3) 0.0008(18) -0.001(2) -0.001(3)
    O1 0.0114(18) 0.030(2) 0.027(3) 0.0020(16) -0.0071(19) 0.000(2)
    O2 0.0124(17) 0.0213(19) 0.038(3) -0.0002(15) -0.008(2) 0.000(2)
    O3 0.0128(17) 0.025(2) 0.037(3) -0.0015(15) -0.006(2) 0.000(2)
    O4 0.0119(17) 0.026(2) 0.028(3) 0.0003(16) -0.002(2) 0.000(2)
    O5 0.0141(18) 0.030(2) 0.025(3) 0.0009(16) -0.002(2) -0.003(2)
_geom_special_details
;
All e.s.d.'s (except the e.s.d. in the dihedral angle between two l.s. planes)
are estimated using the full covariance matrix. The cell e.s.d.'s are taken
into account individually in the estimation of e.s.d.'s in distances, angles
and torsion angles; correlations between e.s.d.'s in cell parameters are only
used when they are defined by crystal symmetry. An approximate (isotropic)
treatment of cell e.s.d.'s is used for estimating e.s.d.'s involving l.s.
planes.
;
loop_
    _geom_bond_atom_site_label_1
    _geom_bond_atom_site_label_2
    _geom_bond_site_symmetry_2
    _geom_bond_distance
    _geom_bond_publ_flag
    C1 O1 . 1.220(7) ?
    C1 O2 . 1.296(7) ?
    C1 C2 . 1.485(7) ?
    C2 C7 . 1.382(8) ?
    C2 C3 . 1.386(8) ?
    C3 C4 . 1.378(8) ?
    C3 H3 . 0.9500 ?
    C4 C5 . 1.398(8) ?
    C4 H4 . 0.9500 ?
    C5 C6 . 1.394(8) ?
    C5 H5 . 0.9500 ?
    C6 C7 . 1.380(7) ?
    C6 C8 . 1.501(8) ?
    C7 H7 . 0.9500 ?
    C8 O3 . 1.215(7) ?
    C8 O4 . 1.305(7) ?
    C9 N5 . 1.307(7) ?
    C9 N1 . 1.349(7) ?
    C9 C13 . 1.417(8) ?
    C10 N1 . 1.325(8) ?
    C10 N2 . 1.331(8) ?
    C10 H10 . 0.9500 ?
    C11 N2 . 1.342(7) ?
    C11 N3 . 1.363(8) ?
    C11 C13 . 1.378(8) ?
    C12 N4 . 1.305(8) ?
    C12 N3 . 1.345(8) ?
    C12 H12 . 0.9500 ?
    C13 N4 . 1.378(7) ?
    C14 O5 . 1.238(7) ?
    C14 N6 . 1.305(8) ?
    C14 H14 . 0.9500 ?
    C15 N6 . 1.453(8) ?
    C15 H15A . 0.9800 ?
    C15 H15B . 0.9800 ?
    C15 H15C . 0.9800 ?
    C16 N6 . 1.444(8) ?
    C16 H16A . 0.9800 ?
    C16 H16B . 0.9800 ?
    C16 H16C . 0.9800 ?
    N1 H1 . 0.8800 ?
    N3 H3A . 0.8800 ?
    N4 H4A . 0.8800 ?
    N5 H5A . 0.8800 ?
    N5 H5B . 0.8800 ?
    O2 H2 . 0.84(2) ?
loop_
    _geom_angle_atom_site_label_1
    _geom_angle_atom_site_label_2
    _geom_angle_atom_site_label_3
    _geom_angle_site_symmetry_1
    _geom_angle_site_symmetry_3
    _geom_angle
    _geom_angle_publ_flag
    O1 C1 O2 . . 124.1(5) ?
    O1 C1 C2 . . 121.9(5) ?
    O2 C1 C2 . . 114.0(5) ?
    C7 C2 C3 . . 119.5(5) ?
    C7 C2 C1 . . 120.1(5) ?
    C3 C2 C1 . . 120.3(5) ?
    C4 C3 C2 . . 120.8(5) ?
    C4 C3 H3 . . 119.6 ?
    C2 C3 H3 . . 119.6 ?
    C3 C4 C5 . . 119.6(5) ?
    C3 C4 H4 . . 120.2 ?
    C5 C4 H4 . . 120.2 ?
    C6 C5 C4 . . 119.6(5) ?
    C6 C5 H5 . . 120.2 ?
    C4 C5 H5 . . 120.2 ?
    C7 C6 C5 . . 119.9(5) ?
    C7 C6 C8 . . 119.1(5) ?
    C5 C6 C8 . . 121.0(5) ?
    C6 C7 C2 . . 120.5(5) ?
    C6 C7 H7 . . 119.8 ?
    C2 C7 H7 . . 119.8 ?
    O3 C8 O4 . . 124.9(6) ?
    O3 C8 C6 . . 121.1(5) ?
    O4 C8 C6 . . 114.0(5) ?
    N5 C9 N1 . . 121.6(5) ?
    N5 C9 C13 . . 123.4(5) ?
    N1 C9 C13 . . 115.0(5) ?
    N1 C10 N2 . . 128.1(6) ?
    N1 C10 H10 . . 115.9 ?
    N2 C10 H10 . . 115.9 ?
    N2 C11 N3 . . 127.0(6) ?
    N2 C11 C13 . . 127.5(6) ?
    N3 C11 C13 . . 105.5(5) ?
    N4 C12 N3 . . 113.4(6) ?
    N4 C12 H12 . . 123.3 ?
    N3 C12 H12 . . 123.3 ?
    N4 C13 C11 . . 110.1(5) ?
    N4 C13 C9 . . 132.4(5) ?
    C11 C13 C9 . . 117.5(5) ?
    O5 C14 N6 . . 124.5(6) ?
    O5 C14 H14 . . 117.7 ?
    N6 C14 H14 . . 117.7 ?
    N6 C15 H15A . . 109.5 ?
    N6 C15 H15B . . 109.5 ?
    H15A C15 H15B . . 109.5 ?
    N6 C15 H15C . . 109.5 ?
    H15A C15 H15C . . 109.5 ?
    H15B C15 H15C . . 109.5 ?
    N6 C16 H16A . . 109.5 ?
    N6 C16 H16B . . 109.5 ?
    H16A C16 H16B . . 109.5 ?
    N6 C16 H16C . . 109.5 ?
    H16A C16 H16C . . 109.5 ?
    H16B C16 H16C . . 109.5 ?
    C10 N1 C9 . . 121.6(5) ?
    C10 N1 H1 . . 119.2 ?
    C9 N1 H1 . . 119.2 ?
    C10 N2 C11 . . 110.3(5) ?
    C12 N3 C11 . . 106.8(5) ?
    C12 N3 H3A . . 126.6 ?
    C11 N3 H3A . . 126.6 ?
    C12 N4 C13 . . 104.3(5) ?
    C12 N4 H4A . . 127.9 ?
    C13 N4 H4A . . 127.9 ?
    C9 N5 H5A . . 120.0 ?
    C9 N5 H5B . . 120.0 ?
    H5A N5 H5B . . 120.0 ?
    C14 N6 C16 . . 121.3(6) ?
    C14 N6 C15 . . 120.3(5) ?
    C16 N6 C15 . . 118.4(6) ?
    C1 O2 H2 . . 126(8) ?
loop_
    _geom_torsion_atom_site_label_1
    _geom_torsion_atom_site_label_2
    _geom_torsion_atom_site_label_3
    _geom_torsion_atom_site_label_4
    _geom_torsion_site_symmetry_1
    _geom_torsion_site_symmetry_2
    _geom_torsion_site_symmetry_3
    _geom_torsion_site_symmetry_4
    _geom_torsion
    _geom_torsion_publ_flag
    O1 C1 C2 C7 . . . . -178.4(7) ?
    O2 C1 C2 C7 . . . . 3.1(9) ?
    O1 C1 C2 C3 . . . . -1.4(10) ?
    O2 C1 C2 C3 . . . . -179.9(6) ?
    C7 C2 C3 C4 . . . . -0.9(10) ?
    C1 C2 C3 C4 . . . . -178.0(6) ?
    C2 C3 C4 C5 . . . . -1.0(10) ?
    C3 C4 C5 C6 . . . . 0.4(9) ?
    C4 C5 C6 C7 . . . . 2.2(9) ?
    C4 C5 C6 C8 . . . . -179.9(6) ?
    C5 C6 C7 C2 . . . . -4.1(9) ?
    C8 C6 C7 C2 . . . . 177.9(6) ?
    C3 C2 C7 C6 . . . . 3.5(9) ?
    C1 C2 C7 C6 . . . . -179.5(6) ?
    C7 C6 C8 O3 . . . . 5.3(10) ?
    C5 C6 C8 O3 . . . . -172.6(7) ?
    C7 C6 C8 O4 . . . . -172.8(6) ?
    C5 C6 C8 O4 . . . . 9.3(9) ?
    N2 C11 C13 N4 . . . . -179.9(6) ?
    N3 C11 C13 N4 . . . . -0.2(7) ?
    N2 C11 C13 C9 . . . . -0.6(11) ?
    N3 C11 C13 C9 . . . . 179.1(6) ?
    N5 C9 C13 N4 . . . . -1.9(12) ?
    N1 C9 C13 N4 . . . . 178.6(7) ?
    N5 C9 C13 C11 . . . . 178.9(6) ?
    N1 C9 C13 C11 . . . . -0.5(9) ?
    N2 C10 N1 C9 . . . . -0.1(11) ?
    N5 C9 N1 C10 . . . . -178.6(6) ?
    C13 C9 N1 C10 . . . . 0.9(9) ?
    N1 C10 N2 C11 . . . . -0.9(10) ?
    N3 C11 N2 C10 . . . . -178.4(7) ?
    C13 C11 N2 C10 . . . . 1.2(10) ?
    N4 C12 N3 C11 . . . . -0.7(8) ?
    N2 C11 N3 C12 . . . . -179.7(7) ?
    C13 C11 N3 C12 . . . . 0.5(7) ?
    N3 C12 N4 C13 . . . . 0.6(8) ?
    C11 C13 N4 C12 . . . . -0.2(8) ?
    C9 C13 N4 C12 . . . . -179.4(8) ?
    O5 C14 N6 C16 . . . . 179.7(7) ?
    O5 C14 N6 C15 . . . . 0.6(11) ?
loop_
    _geom_hbond_atom_site_label_D
    _geom_hbond_atom_site_label_H
    _geom_hbond_atom_site_label_A
    _geom_hbond_site_symmetry_A
    _geom_hbond_distance_DH
    _geom_hbond_distance_HA
    _geom_hbond_distance_DA
    _geom_hbond_angle_DHA
    O2 H2 N4 . 0.84(2) 1.77(4) 2.599(6) 170(16)
    N4 H4A O2 . 0.88 1.75 2.599(6) 160
    N5 H5B O1 . 0.88 2.05 2.913(7) 168
    N1 H1 O4 16_446 0.88 1.73 2.601(6) 168.4
    N5 H5A O3 16_446 0.88 2.07 2.933(7) 166
    N3 H3A O5 7_544 0.88 1.84 2.700(7) 166
    C12 H12 O5 8_444 0.95 2.27 3.196(7) 164.6
    C16 H16C O1 1_554 0.98 2.63 3.290(8) 125
_shelx_hkl_checksum     60590
_shelx_hkl_file
;
   2   0   0 -0.1889 0.22945   1
   4   0   0 2.42117 0.58778  -2
   4   0   0 2.42117 0.58778   1
   6   0   0 1.11801 0.91056   1
   8   0   0 3206.57 158.543  -2
   8   0   0 3206.57 158.543   1
  10   0   0 2.03766 1.35142   1
  12   0   0 4178.79 206.632  -2
  12   0   0 4178.79 206.632   1
  14   0   0 0.06305 1.50687   1
  16   0   0 342.221 17.1588  -2
  16   0   0 342.221 17.1588   1
  18   0   0 2.08233 1.73533   1
  20   0   0 2186.56 108.291  -2
  20   0   0 2186.56 108.291   1
  22   0   0 2.35073 1.79024   1
  24   0   0 195.590 10.0728  -2
  24   0   0 195.590 10.0728   1
  26   0   0 0.64548 1.97930   1
  28   0   0 109.015 5.97421  -2
  28   0   0 109.015 5.97421   1
  30   0   0 1.33549 2.28242   1
  32   0   0 87.7038 5.11280  -2
  32   0   0 87.7038 5.11280   1
  34   0   0 -0.4319 2.60595   1
  36   0   0 3.93020 3.48823  -2
  36   0   0 3.93020 3.48823   1
  38   0   0 5.24057 4.13994   1
  40   0   0 677.735 45.5121  -2
  40   0   0 677.735 45.5121   1
  42   0   0 8.61186 8.14912   1
  44   0   0 6.48725 7.93337  -2
  44   0   0 6.48725 7.93337   1
  46   0   0 2.48303 8.31311   1
  48   0   0 117.058 17.3835  -2
  48   0   0 117.058 17.3835   1
  50   0   0 -1.8542 10.4406   1
  52   0   0 -8.6280 11.4519  -2
  52   0   0 -8.6280 11.4519   1
  54   0   0 -3.8017 14.3314   1
   0   2   0 0.13073 0.22254   1
   2   2   0 7.06540 0.46063  -2
   2   2   0 7.06540 0.46063   1
   4   2   0 106.632 4.28296  -2
   4   2   0 106.632 4.28296   1
   6   2   0 1832.15 72.5560  -2
   6   2   0 1832.15 72.5560   1
   8   2   0 0.63502 1.00883  -2
   8   2   0 0.63502 1.00883   1
  10   2   0 97.0343 3.58050  -2
  10   2   0 97.0343 3.58050   1
  12   2   0 91.2696 3.40469  -2
  12   2   0 91.2696 3.40469   1
  16   2   0 107.971 4.02348  -2
  16   2   0 107.971 4.02348   1
  18   2   0 639.500 22.5150  -2
  18   2   0 639.500 22.5150   1
  20   2   0 119.977 4.48401  -2
  20   2   0 119.977 4.48401   1
  22   2   0 62.4826 2.61489  -2
  22   2   0 62.4826 2.61489   1
  24   2   0 201.906 7.33706  -2
  24   2   0 201.906 7.33706   1
  26   2   0 25.7540 1.90962  -2
  26   2   0 25.7540 1.90962   1
  28   2   0 236.641 8.57515  -2
  28   2   0 236.641 8.57515   1
  30   2   0 124.924 4.78475  -2
  30   2   0 124.924 4.78475   1
  32   2   0 9.14239 1.65994  -2
  32   2   0 9.14239 1.65994   1
  34   2   0 211.623 8.88041  -2
  34   2   0 211.623 8.88041   1
  36   2   0 12.6980 2.60996  -2
  36   2   0 12.6980 2.60996   1
  38   2   0 64.5637 4.29229  -2
  38   2   0 64.5637 4.29229   1
  40   2   0 49.9519 4.78737  -2
  40   2   0 49.9519 4.78737   1
  42   2   0 34.0863 6.23942  -2
  42   2   0 34.0863 6.23942   1
  44   2   0 111.230 11.3391  -2
  44   2   0 111.230 11.3391   1
  46   2   0 6.19722 6.12236  -2
  46   2   0 6.19722 6.12236   1
  48   2   0 9.14131 6.70464  -2
  48   2   0 9.14131 6.70464   1
  50   2   0 5.17797 7.41833  -2
  50   2   0 5.17797 7.41833   1
  52   2   0 10.6619 8.00422  -2
  52   2   0 10.6619 8.00422   1
  54   2   0 5.78507 9.97818  -2
  54   2   0 5.78507 9.97818   1
   0   4   0 177.965 8.79680  -2
   0   4   0 177.965 8.79680   1
   2   4   0 449.269 18.5554  -2
   2   4   0 449.269 18.5554   1
   4   4   0 466.268 16.3394  -2
   4   4   0 466.268 16.3394   1
   6   4   0 970.581 38.4595  -2
   6   4   0 970.581 38.4595   1
   8   4   0 288.373 11.5185  -2
   8   4   0 288.373 11.5185   1
  10   4   0 82.1783 3.50048  -2
  10   4   0 82.1783 3.50048   1
  12   4   0 236.331 9.50895  -2
  12   4   0 236.331 9.50895   1
  14   4   0 921.640 36.5987  -2
  14   4   0 921.640 36.5987   1
  16   4   0 42.3772 1.91239  -2
  16   4   0 42.3772 1.91239   1
  18   4   0 35.5251 1.77213  -2
  18   4   0 35.5251 1.77213   1
  20   4   0 104.058 3.95047  -2
  20   4   0 104.058 3.95047   1
  22   4   0 31.3765 1.73723  -2
  22   4   0 31.3765 1.73723   1
  24   4   0 32.0197 1.79106  -2
  24   4   0 32.0197 1.79106   1
  26   4   0 303.420 10.8573  -2
  26   4   0 303.420 10.8573   1
  28   4   0 36.7092 2.05484  -2
  28   4   0 36.7092 2.05484   1
  30   4   0 31.0200 2.30473  -2
  30   4   0 31.0200 2.30473   1
  32   4   0 298.640 10.7723  -2
  32   4   0 298.640 10.7723   1
  34   4   0 40.5693 2.75078  -2
  34   4   0 40.5693 2.75078   1
  36   4   0 68.0790 4.34378  -2
  36   4   0 68.0790 4.34378   1
  38   4   0 19.9348 3.58470  -2
  38   4   0 19.9348 3.58470   1
  40   4   0 3.54164 3.57902  -2
  40   4   0 3.54164 3.57902   1
  42   4   0 41.2089 6.82589  -2
  42   4   0 41.2089 6.82589   1
  44   4   0 23.4159 6.38500  -2
  44   4   0 23.4159 6.38500   1
  46   4   0 4.51767 6.41882  -2
  46   4   0 4.51767 6.41882   1
  48   4   0 3.74232 6.97876  -2
  48   4   0 3.74232 6.97876   1
  50   4   0 5.20829 7.64940  -2
  50   4   0 5.20829 7.64940   1
  52   4   0 5.73332 8.46778  -2
  52   4   0 5.73332 8.46778   1
  54   4   0 -6.0118 9.98129  -2
  54   4   0 -6.0118 9.98129   1
   0   6   0 0.31632 0.68550   1
   2   6   0 242.955 8.50504  -2
   2   6   0 242.955 8.50504   1
   4   6   0 278.723 10.8597  -2
   4   6   0 278.723 10.8597   1
   6   6   0 51.1414 2.00886  -2
   6   6   0 51.1414 2.00886   1
   8   6   0 120.535 4.95466  -2
   8   6   0 120.535 4.95466   1
  10   6   0 34.4072 1.84492  -2
  10   6   0 34.4072 1.84492   1
  12   6   0 -0.3426 1.15937  -2
  12   6   0 -0.3426 1.15937   1
  14   6   0 129.263 5.37006  -2
  14   6   0 129.263 5.37006   1
  16   6   0 457.666 18.2692  -2
  16   6   0 457.666 18.2692   1
  18   6   0 150.005 6.21500  -2
  18   6   0 150.005 6.21500   1
  20   6   0 98.9320 3.81698  -2
  20   6   0 98.9320 3.81698   1
  22   6   0 362.155 12.8619  -2
  22   6   0 362.155 12.8619   1
  24   6   0 69.9572 2.94751  -2
  24   6   0 69.9572 2.94751   1
  26   6   0 3.82263 1.44774  -2
  26   6   0 3.82263 1.44774   1
  28   6   0 51.3279 2.49097  -2
  28   6   0 51.3279 2.49097   1
  30   6   0 194.678 7.18128  -2
  30   6   0 194.678 7.18128   1
  32   6   0 63.8138 2.98760  -2
  32   6   0 63.8138 2.98760   1
  34   6   0 7.29133 2.10151  -2
  34   6   0 7.29133 2.10151   1
  36   6   0 4.52602 2.67038  -2
  36   6   0 4.52602 2.67038   1
  38   6   0 36.4552 4.28286  -2
  38   6   0 36.4552 4.28286   1
  40   6   0 65.7167 5.70015  -2
  40   6   0 65.7167 5.70015   1
  42   6   0 36.2115 7.01460  -2
  42   6   0 36.2115 7.01460   1
  44   6   0 48.1982 7.90058  -2
  44   6   0 48.1982 7.90058   1
  46   6   0 7.54230 6.96738  -2
  46   6   0 7.54230 6.96738   1
  48   6   0 18.4504 7.86903  -2
  48   6   0 18.4504 7.86903   1
  50   6   0 5.17528 8.29736  -2
  50   6   0 5.17528 8.29736   1
  52   6   0 5.76629 8.95393  -2
  52   6   0 5.76629 8.95393   1
  54   6   0 7.28329 11.1365  -2
  54   6   0 7.28329 11.1365   1
   0   8   0 616.268 46.0829  -2
   0   8   0 616.268 46.0829   1
   2   8   0 1272.64 44.5056  -2
   2   8   0 1272.64 44.5056   1
   4   8   0 1015.97 35.5530  -2
   4   8   0 1015.97 35.5530   1
   6   8   0 41.6158 1.75998  -2
   6   8   0 41.6158 1.75998   1
   8   8   0 102.702 3.78939  -2
   8   8   0 102.702 3.78939   1
  10   8   0 228.085 9.19024  -2
  10   8   0 228.085 9.19024   1
  12   8   0 274.950 11.0539  -2
  12   8   0 274.950 11.0539   1
  14   8   0 151.204 6.21789  -2
  14   8   0 151.204 6.21789   1
  16   8   0 1340.68 53.1815  -2
  16   8   0 1340.68 53.1815   1
  18   8   0 65.2468 3.07063  -2
  18   8   0 65.2468 3.07063   1
  20   8   0 67.7968 3.22933  -2
  20   8   0 67.7968 3.22933   1
  22   8   0 129.366 4.86429  -2
  22   8   0 129.366 4.86429   1
  24   8   0 0.47675 1.34167  -2
  24   8   0 0.47675 1.34167   1
  26   8   0 1.44022 1.40962  -2
  26   8   0 1.44022 1.40962   1
  28   8   0 2.25058 1.52924  -2
  28   8   0 2.25058 1.52924   1
  30   8   0 29.6488 2.09308  -2
  30   8   0 29.6488 2.09308   1
  32   8   0 255.499 9.28337  -2
  32   8   0 255.499 9.28337   1
  34   8   0 3.66821 2.07052  -2
  34   8   0 3.66821 2.07052   1
  36   8   0 185.991 7.97712  -2
  36   8   0 185.991 7.97712   1
  38   8   0 3.66882 2.96720  -2
  38   8   0 3.66882 2.96720   1
  40   8   0 5.37694 5.59171  -2
  40   8   0 5.37694 5.59171   1
  42   8   0 9.57389 6.01560  -2
  42   8   0 9.57389 6.01560   1
  44   8   0 36.8619 7.56282  -2
  44   8   0 36.8619 7.56282   1
  46   8   0 26.7315 7.80653  -2
  46   8   0 26.7315 7.80653   1
  48   8   0 48.1439 9.06131  -2
  48   8   0 48.1439 9.06131   1
  50   8   0 34.0347 9.18788  -2
  50   8   0 34.0347 9.18788   1
  52   8   0 5.08090 9.48591  -2
  52   8   0 5.08090 9.48591   1
  54   8   0 -3.9199 11.4577  -2
  54   8   0 -3.9199 11.4577   1
   0  10   0 -0.0945 1.13591   1
   2  10   0 268.236 9.93746  -2
   2  10   0 268.236 9.93746   1
   4  10   0 1479.34 51.7469  -2
   4  10   0 1479.34 51.7469   1
   6  10   0 8.34691 1.11710  -2
   6  10   0 8.34691 1.11710   1
   8  10   0 11.4399 1.11414  -2
   8  10   0 11.4399 1.11414   1
  10  10   0 0.17219 0.99905  -2
  10  10   0 0.17219 0.99905   1
  12  10   0 245.990 9.91951  -2
  12  10   0 245.990 9.91951   1
  14  10   0 174.564 7.14100  -2
  14  10   0 174.564 7.14100   1
  16  10   0 158.620 6.54840  -2
  16  10   0 158.620 6.54840   1
  18  10   0 1.57250 1.38021  -2
  18  10   0 1.57250 1.38021   1
  20  10   0 72.2010 3.38539  -2
  20  10   0 72.2010 3.38539   1
  22  10   0 147.593 6.20311  -2
  22  10   0 147.593 6.20311   1
  24  10   0 196.926 8.12218  -2
  24  10   0 196.926 8.12218   1
  26  10   0 0.99706 1.48125  -2
  26  10   0 0.99706 1.48125   1
  28  10   0 -0.6870 1.58214  -2
  28  10   0 -0.6870 1.58214   1
  30  10   0 2.99839 1.75284  -2
  30  10   0 2.99839 1.75284   1
  32  10   0 90.9914 4.38784  -2
  32  10   0 90.9914 4.38784   1
  34  10   0 69.5575 3.73423  -2
  34  10   0 69.5575 3.73423   1
  36  10   0 231.034 9.70793  -2
  36  10   0 231.034 9.70793   1
  38  10   0 97.4772 5.83303  -2
  38  10   0 97.4772 5.83303   1
  40  10   0 10.8652 5.78112  -2
  40  10   0 10.8652 5.78112   1
  42  10   0 0.89151 6.09060  -2
  42  10   0 0.89151 6.09060   1
  44  10   0 10.5229 6.81895  -2
  44  10   0 10.5229 6.81895   1
  46  10   0 -0.4961 7.42696  -2
  46  10   0 -0.4961 7.42696   1
  48  10   0 13.3982 8.41253  -2
  48  10   0 13.3982 8.41253   1
  50  10   0 10.3939 8.87300  -2
  50  10   0 10.3939 8.87300   1
  52  10   0 18.7476 10.0087  -2
  52  10   0 18.7476 10.0087   1
   0  12   0 125.733 6.54632  -2
   0  12   0 125.733 6.54632   1
   2  12   0 38.2511 1.78546  -2
   2  12   0 38.2511 1.78546   1
   4  12   0 284.324 9.98330  -2
   4  12   0 284.324 9.98330   1
   6  12   0 147.217 5.53229  -2
   6  12   0 147.217 5.53229   1
   8  12   0 324.117 12.7004  -2
   8  12   0 324.117 12.7004   1
  10  12   0 500.835 17.6401  -2
  10  12   0 500.835 17.6401   1
  12  12   0 0.89144 1.08950  -2
  12  12   0 0.89144 1.08950   1
  14  12   0 158.627 6.55930  -2
  14  12   0 158.627 6.55930   1
  16  12   0 948.759 37.7051  -2
  16  12   0 948.759 37.7051   1
  18  12   0 71.8403 3.38442  -2
  18  12   0 71.8403 3.38442   1
  20  12   0 31.5045 2.11850  -2
  20  12   0 31.5045 2.11850   1
  22  12   0 7.60292 1.60531  -2
  22  12   0 7.60292 1.60531   1
  24  12   0 413.825 16.6268  -2
  24  12   0 413.825 16.6268   1
  26  12   0 1.66492 1.69204  -2
  26  12   0 1.66492 1.69204   1
  28  12   0 -0.5532 1.64567  -2
  28  12   0 -0.5532 1.64567   1
  30  12   0 -5.2747 1.75988  -2
  30  12   0 -5.2747 1.75988   1
  32  12   0 -0.3546 2.08476  -2
  32  12   0 -0.3546 2.08476   1
  34  12   0 135.221 6.04552  -2
  34  12   0 135.221 6.04552   1
  36  12   0 104.124 5.07359  -2
  36  12   0 104.124 5.07359   1
  38  12   0 1.20457 3.69142  -2
  38  12   0 1.20457 3.69142   1
  40  12   0 30.9149 4.63822  -2
  40  12   0 30.9149 4.63822   1
  42  12   0 20.6648 6.88986  -2
  42  12   0 20.6648 6.88986   1
  44  12   0 23.9267 7.43981  -2
  44  12   0 23.9267 7.43981   1
  46  12   0 -5.2059 7.54537  -2
  46  12   0 -5.2059 7.54537   1
  48  12   0 44.7165 9.61623  -2
  48  12   0 44.7165 9.61623   1
  50  12   0 -0.8261 9.24313  -2
  50  12   0 -0.8261 9.24313   1
  52  12   0 -0.9723 9.97617  -2
  52  12   0 -0.9723 9.97617   1
   0  14   0 0.48426 1.76555   1
   2  14   0 108.779 4.87062  -2
   2  14   0 108.779 4.87062   1
   4  14   0 647.737 23.8920  -2
   4  14   0 647.737 23.8920   1
   6  14   0 53.4681 2.29274  -2
   6  14   0 53.4681 2.29274   1
   8  14   0 812.094 33.5922  -2
   8  14   0 812.094 33.5922   1
  10  14   0 1.05490 1.21764  -2
  10  14   0 1.05490 1.21764   1
  12  14   0 8.05550 1.23069  -2
  12  14   0 8.05550 1.23069   1
  14  14   0 540.088 19.0362  -2
  14  14   0 540.088 19.0362   1
  16  14   0 184.727 7.60598  -2
  16  14   0 184.727 7.60598   1
  18  14   0 273.312 11.0729  -2
  18  14   0 273.312 11.0729   1
  20  14   0 282.659 11.4635  -2
  20  14   0 282.659 11.4635   1
  22  14   0 85.4296 3.94750  -2
  22  14   0 85.4296 3.94750   1
  24  14   0 11.2540 1.77046  -2
  24  14   0 11.2540 1.77046   1
  26  14   0 280.218 11.4306  -2
  26  14   0 280.218 11.4306   1
  28  14   0 199.443 8.32829  -2
  28  14   0 199.443 8.32829   1
  30  14   0 83.2088 3.67280  -2
  30  14   0 83.2088 3.67280   1
  32  14   0 218.001 9.11279  -2
  32  14   0 218.001 9.11279   1
  34  14   0 67.4893 3.77002  -2
  34  14   0 67.4893 3.77002   1
  36  14   0 5.99302 2.53966  -2
  36  14   0 5.99302 2.53966   1
  38  14   0 163.502 10.6178  -2
  38  14   0 163.502 10.6178   1
  40  14   0 -3.5053 6.09894  -2
  40  14   0 -3.5053 6.09894   1
  42  14   0 7.67342 6.73525  -2
  42  14   0 7.67342 6.73525   1
  44  14   0 -3.9541 7.45982  -2
  44  14   0 -3.9541 7.45982   1
  46  14   0 29.4998 8.62616  -2
  46  14   0 29.4998 8.62616   1
  48  14   0 -2.2096 8.64833  -2
  48  14   0 -2.2096 8.64833   1
  50  14   0 104.517 13.2953  -2
  50  14   0 104.517 13.2953   1
  52  14   0 5.82172 10.5022  -2
  52  14   0 5.82172 10.5022   1
   0  16   0 106.831 7.53091  -2
   0  16   0 106.831 7.53091   1
   2  16   0 51.5176 2.61691  -2
   2  16   0 51.5176 2.61691   1
   4  16   0 610.028 21.3473  -2
   4  16   0 610.028 21.3473   1
   6  16   0 2.38145 1.08568  -2
   6  16   0 2.38145 1.08568   1
   8  16   0 47.6612 2.17076  -2
   8  16   0 47.6612 2.17076   1
  10  16   0 33.8391 1.76532  -2
  10  16   0 33.8391 1.76532   1
  12  16   0 467.372 18.2859  -2
  12  16   0 467.372 18.2859   1
  16  16   0 686.404 27.3721  -2
  16  16   0 686.404 27.3721   1
  18  16   0 2.05748 1.56065  -2
  18  16   0 2.05748 1.56065   1
  20  16   0 124.427 5.38128  -2
  20  16   0 124.427 5.38128   1
  22  16   0 1.11047 1.69566  -2
  22  16   0 1.11047 1.69566   1
  24  16   0 63.5360 3.27669  -2
  24  16   0 63.5360 3.27669   1
  26  16   0 34.9157 2.53016  -2
  26  16   0 34.9157 2.53016   1
  28  16   0 10.7715 2.17644  -2
  28  16   0 10.7715 2.17644   1
  30  16   0 157.975 6.85613  -2
  30  16   0 157.975 6.85613   1
  32  16   0 291.510 11.9928  -2
  32  16   0 291.510 11.9928   1
  34  16   0 19.0600 2.77397  -2
  34  16   0 19.0600 2.77397   1
  36  16   0 256.304 12.2914  -2
  36  16   0 256.304 12.2914   1
  38  16   0 14.7964 4.31801  -2
  38  16   0 14.7964 4.31801   1
  40  16   0 91.2349 10.4825  -2
  40  16   0 91.2349 10.4825   1
  42  16   0 92.4645 10.8870  -2
  42  16   0 92.4645 10.8870   1
  44  16   0 5.44619 7.59515  -2
  44  16   0 5.44619 7.59515   1
  46  16   0 -3.4906 8.29371  -2
  46  16   0 -3.4906 8.29371   1
  48  16   0 42.1161 9.92095  -2
  48  16   0 42.1161 9.92095   1
  50  16   0 29.4694 10.3956  -2
  50  16   0 29.4694 10.3956   1
  52  16   0 83.1034 13.7305  -2
  52  16   0 83.1034 13.7305   1
   0  18   0 0.16841 1.05732   1
   2  18   0 623.029 36.0610  -2
   2  18   0 623.029 36.0610   1
   4  18   0 355.342 16.6594  -2
   4  18   0 355.342 16.6594   1
   6  18   0 178.796 7.75428  -2
   6  18   0 178.796 7.75428   1
   8  18   0 95.5440 4.35402  -2
   8  18   0 95.5440 4.35402   1
  10  18   0 229.477 9.75538  -2
  10  18   0 229.477 9.75538   1
  12  18   0 236.761 9.53970  -2
  12  18   0 236.761 9.53970   1
  14  18   0 179.904 7.29346  -2
  14  18   0 179.904 7.29346   1
  16  18   0 40.3774 2.42793  -2
  16  18   0 40.3774 2.42793   1
  18  18   0 370.893 14.9534  -2
  18  18   0 370.893 14.9534   1
  20  18   0 142.374 6.07608  -2
  20  18   0 142.374 6.07608   1
  22  18   0 18.0992 2.03497  -2
  22  18   0 18.0992 2.03497   1
  24  18   0 10.2548 1.97372  -2
  24  18   0 10.2548 1.97372   1
  26  18   0 35.7027 2.63750  -2
  26  18   0 35.7027 2.63750   1
  28  18   0 362.552 14.7025  -2
  28  18   0 362.552 14.7025   1
  30  18   0 87.2910 4.36341  -2
  30  18   0 87.2910 4.36341   1
  32  18   0 136.385 6.16129  -2
  32  18   0 136.385 6.16129   1
  34  18   0 65.7569 3.84613  -2
  34  18   0 65.7569 3.84613   1
  36  18   0 22.3769 3.53656  -2
  36  18   0 22.3769 3.53656   1
  38  18   0 -0.0141 3.65214  -2
  38  18   0 -0.0141 3.65214   1
  40  18   0 127.071 9.05399  -2
  40  18   0 127.071 9.05399   1
  42  18   0 3.20265 5.40093  -2
  42  18   0 3.20265 5.40093   1
  44  18   0 -5.8775 7.72573  -2
  44  18   0 -5.8775 7.72573   1
  46  18   0 -0.9803 8.51072  -2
  46  18   0 -0.9803 8.51072   1
  48  18   0 20.6562 9.91273  -2
  48  18   0 20.6562 9.91273   1
  50  18   0 -7.7110 10.3308  -2
  50  18   0 -7.7110 10.3308   1
  52  18   0 25.0525 11.9688  -2
  52  18   0 25.0525 11.9688   1
   0  20   0 47.1829 3.87073  -2
   0  20   0 47.1829 3.87073   1
   2  20   0 43.7457 2.86968  -2
   2  20   0 43.7457 2.86968   1
   4  20   0 45.7504 2.96473  -2
   4  20   0 45.7504 2.96473   1
   6  20   0 995.297 51.2081  -2
   6  20   0 995.297 51.2081   1
   8  20   0 50.6722 3.22619  -2
   8  20   0 50.6722 3.22619   1
  10  20   0 419.483 21.0810  -2
  10  20   0 419.483 21.0810   1
  12  20   0 91.3545 4.27005  -2
  12  20   0 91.3545 4.27005   1
  14  20   0 91.9728 3.58531  -2
  14  20   0 91.9728 3.58531   1
  16  20   0 117.016 5.85155  -2
  16  20   0 117.016 5.85155   1
  18  20   0 -2.9500 1.89469  -2
  18  20   0 -2.9500 1.89469   1
  20  20   0 7.24252 2.09790  -2
  20  20   0 7.24252 2.09790   1
  22  20   0 110.356 4.97918  -2
  22  20   0 110.356 4.97918   1
  24  20   0 11.9668 2.10698  -2
  24  20   0 11.9668 2.10698   1
  26  20   0 43.8010 2.92305  -2
  26  20   0 43.8010 2.92305   1
  28  20   0 114.031 5.24898  -2
  28  20   0 114.031 5.24898   1
  30  20   0 259.236 10.7262  -2
  30  20   0 259.236 10.7262   1
  32  20   0 7.32688 2.64468  -2
  32  20   0 7.32688 2.64468   1
  34  20   0 251.742 12.1726  -2
  34  20   0 251.742 12.1726   1
  36  20   0 19.6973 3.26650  -2
  36  20   0 19.6973 3.26650   1
  38  20   0 -2.2349 3.71349  -2
  38  20   0 -2.2349 3.71349   1
  40  20   0 16.0792 5.53392  -2
  40  20   0 16.0792 5.53392   1
  42  20   0 3.04337 5.71598  -2
  42  20   0 3.04337 5.71598   1
  44  20   0 9.98744 6.23600  -2
  44  20   0 9.98744 6.23600   1
  46  20   0 16.4133 7.01068  -2
  46  20   0 16.4133 7.01068   1
  48  20   0 9.91643 10.0443  -2
  48  20   0 9.91643 10.0443   1
  50  20   0 16.9665 11.4054  -2
  50  20   0 16.9665 11.4054   1
   0  22   0 1.00051 1.14496   1
   2  22   0 157.993 8.51418  -2
   2  22   0 157.993 8.51418   1
   4  22   0 147.374 7.98181  -2
   4  22   0 147.374 7.98181   1
   6  22   0 290.338 15.1489  -2
   6  22   0 290.338 15.1489   1
   8  22   0 18.1925 2.12011  -2
   8  22   0 18.1925 2.12011   1
  10  22   0 23.3479 2.28236  -2
  10  22   0 23.3479 2.28236   1
  12  22   0 765.362 44.1234  -2
  12  22   0 765.362 44.1234   1
  14  22   0 -0.9341 1.63299  -2
  14  22   0 -0.9341 1.63299   1
  16  22   0 245.489 11.6858  -2
  16  22   0 245.489 11.6858   1
  18  22   0 2.40996 2.04266  -2
  18  22   0 2.40996 2.04266   1
  20  22   0 158.973 7.79516  -2
  20  22   0 158.973 7.79516   1
  22  22   0 22.1567 2.67728  -2
  22  22   0 22.1567 2.67728   1
  24  22   0 -1.2668 2.43322  -2
  24  22   0 -1.2668 2.43322   1
  26  22   0 33.6704 2.83768  -2
  26  22   0 33.6704 2.83768   1
  28  22   0 53.5970 3.38742  -2
  28  22   0 53.5970 3.38742   1
  30  22   0 90.1512 4.59506  -2
  30  22   0 90.1512 4.59506   1
  32  22   0 167.045 7.38381  -2
  32  22   0 167.045 7.38381   1
  34  22   0 245.056 11.9004  -2
  34  22   0 245.056 11.9004   1
  36  22   0 18.4762 3.43419  -2
  36  22   0 18.4762 3.43419   1
  38  22   0 -0.3181 3.84588  -2
  38  22   0 -0.3181 3.84588   1
  40  22   0 16.0125 5.85901  -2
  40  22   0 16.0125 5.85901   1
  42  22   0 22.4319 6.37511  -2
  42  22   0 22.4319 6.37511   1
  44  22   0 13.2573 6.58163  -2
  44  22   0 13.2573 6.58163   1
  46  22   0 3.13383 7.21409  -2
  46  22   0 3.13383 7.21409   1
  48  22   0 45.2079 7.70613  -2
  48  22   0 45.2079 7.70613   1
  50  22   0 15.2011 12.6226  -2
  50  22   0 15.2011 12.6226   1
   0  24   0 979.042 110.787  -2
   0  24   0 979.042 110.787   1
   2  24   0 98.6363 7.10767  -2
   2  24   0 98.6363 7.10767   1
   4  24   0 28.3742 3.04410  -2
   4  24   0 28.3742 3.04410   1
   6  24   0 -0.2372 1.87409  -2
   6  24   0 -0.2372 1.87409   1
   8  24   0 18.4303 2.15695  -2
   8  24   0 18.4303 2.15695   1
  10  24   0 424.845 22.0716  -2
  10  24   0 424.845 22.0716   1
  12  24   0 133.801 7.28411  -2
  12  24   0 133.801 7.28411   1
  14  24   0 27.9568 2.58880  -2
  14  24   0 27.9568 2.58880   1
  16  24   0 0.61600 1.65379  -2
  16  24   0 0.61600 1.65379   1
  18  24   0 263.322 12.5560  -2
  18  24   0 263.322 12.5560   1
  20  24   0 -3.3434 2.93434  -2
  20  24   0 -3.3434 2.93434   1
  22  24   0 4.10577 2.40926  -2
  22  24   0 4.10577 2.40926   1
  24  24   0 35.5506 3.26339  -2
  24  24   0 35.5506 3.26339   1
  26  24   0 12.1039 2.93281  -2
  26  24   0 12.1039 2.93281   1
  28  24   0 215.548 10.5533  -2
  28  24   0 215.548 10.5533   1
  30  24   0 268.150 12.8986  -2
  30  24   0 268.150 12.8986   1
  32  24   0 29.8456 3.69318  -2
  32  24   0 29.8456 3.69318   1
  34  24   0 -3.1368 3.31343  -2
  34  24   0 -3.1368 3.31343   1
  36  24   0 -0.5914 3.52143  -2
  36  24   0 -0.5914 3.52143   1
  38  24   0 74.9317 5.44125  -2
  38  24   0 74.9317 5.44125   1
  40  24   0 10.4041 6.01619  -2
  40  24   0 10.4041 6.01619   1
  42  24   0 -7.2836 6.26997  -2
  42  24   0 -7.2836 6.26997   1
  44  24   0 6.06176 6.91887  -2
  44  24   0 6.06176 6.91887   1
  46  24   0 17.7306 7.78569  -2
  46  24   0 17.7306 7.78569   1
  48  24   0 37.2371 8.95789  -2
  48  24   0 37.2371 8.95789   1
  50  24   0 25.4835 13.6459  -2
  50  24   0 25.4835 13.6459   1
   0  26   0 0.29105 1.03101   1
   2  26   0 9.22365 2.38564  -2
   2  26   0 9.22365 2.38564   1
   4  26   0 40.6930 3.72655  -2
   4  26   0 40.6930 3.72655   1
   6  26   0 282.416 19.0802  -2
   6  26   0 282.416 19.0802   1
   8  26   0 153.501 8.34075  -2
   8  26   0 153.501 8.34075   1
  10  26   0 -2.0008 2.07054  -2
  10  26   0 -2.0008 2.07054   1
  12  26   0 51.8046 3.52912  -2
  12  26   0 51.8046 3.52912   1
  14  26   0 44.1175 3.23369  -2
  14  26   0 44.1175 3.23369   1
  16  26   0 21.1312 2.50975  -2
  16  26   0 21.1312 2.50975   1
  18  26   0 188.484 9.17670  -2
  18  26   0 188.484 9.17670   1
  20  26   0 27.3276 2.39119  -2
  20  26   0 27.3276 2.39119   1
  22  26   0 156.215 6.67256  -2
  22  26   0 156.215 6.67256   1
  24  26   0 187.103 11.5901  -2
  24  26   0 187.103 11.5901   1
  26  26   0 195.977 9.65133  -2
  26  26   0 195.977 9.65133   1
  28  26   0 50.7913 4.06280  -2
  28  26   0 50.7913 4.06280   1
  30  26   0 119.171 6.62161  -2
  30  26   0 119.171 6.62161   1
  32  26   0 36.0898 3.86683  -2
  32  26   0 36.0898 3.86683   1
  34  26   0 86.8462 5.60658  -2
  34  26   0 86.8462 5.60658   1
  36  26   0 6.65731 3.85436  -2
  36  26   0 6.65731 3.85436   1
  38  26   0 5.05479 4.10434  -2
  38  26   0 5.05479 4.10434   1
  40  26   0 3.71341 6.10079  -2
  40  26   0 3.71341 6.10079   1
  42  26   0 -1.1596 6.70902  -2
  42  26   0 -1.1596 6.70902   1
  44  26   0 23.2191 7.53940  -2
  44  26   0 23.2191 7.53940   1
  46  26   0 36.7319 8.58588  -2
  46  26   0 36.7319 8.58588   1
  48  26   0 26.5905 9.17507  -2
  48  26   0 26.5905 9.17507   1
  50  26   0 21.1921 15.1877  -2
  50  26   0 21.1921 15.1877   1
   0  28   0 -1.6177 2.84089  -2
   0  28   0 -1.6177 2.84089   1
   2  28   0 6.85100 2.39161  -2
   2  28   0 6.85100 2.39161   1
   4  28   0 12.3377 2.64277  -2
   4  28   0 12.3377 2.64277   1
   6  28   0 6.57547 2.60475  -2
   6  28   0 6.57547 2.60475   1
   8  28   0 24.4439 2.51067  -2
   8  28   0 24.4439 2.51067   1
  10  28   0 20.6055 2.43985  -2
  10  28   0 20.6055 2.43985   1
  12  28   0 298.383 15.6722  -2
  12  28   0 298.383 15.6722   1
  14  28   0 19.6154 2.58773  -2
  14  28   0 19.6154 2.58773   1
  16  28   0 83.6188 5.00638  -2
  16  28   0 83.6188 5.00638   1
  18  28   0 12.6449 2.60996  -2
  18  28   0 12.6449 2.60996   1
  20  28   0 39.2831 3.17553  -2
  20  28   0 39.2831 3.17553   1
  22  28   0 14.6812 2.80026  -2
  22  28   0 14.6812 2.80026   1
  24  28   0 87.2343 4.35399  -2
  24  28   0 87.2343 4.35399   1
  26  28   0 88.3706 4.40104  -2
  26  28   0 88.3706 4.40104   1
  28  28   0 15.8495 3.18006  -2
  28  28   0 15.8495 3.18006   1
  30  28   0 364.009 17.0511  -2
  30  28   0 364.009 17.0511   1
  32  28   0 129.196 6.97025  -2
  32  28   0 129.196 6.97025   1
  34  28   0 -0.1048 3.54053  -2
  34  28   0 -0.1048 3.54053   1
  36  28   0 38.7616 4.26405  -2
  36  28   0 38.7616 4.26405   1
  38  28   0 19.8684 4.46988  -2
  38  28   0 19.8684 4.46988   1
  40  28   0 15.1868 6.50590  -2
  40  28   0 15.1868 6.50590   1
  42  28   0 24.4056 10.2971  -2
  42  28   0 24.4056 10.2971   1
  44  28   0 12.6059 7.72988  -2
  44  28   0 12.6059 7.72988   1
  46  28   0 1.54101 12.3247  -2
  46  28   0 1.54101 12.3247   1
  48  28   0 15.1103 14.0243  -2
  48  28   0 15.1103 14.0243   1
   0  30   0 0.64814 0.96513   1
   2  30   0 45.3433 4.04775  -2
   2  30   0 45.3433 4.04775   1
   4  30   0 26.2811 3.22430  -2
   4  30   0 26.2811 3.22430   1
   6  30   0 11.1015 2.88621  -2
   6  30   0 11.1015 2.88621   1
   8  30   0 34.4614 3.67404  -2
   8  30   0 34.4614 3.67404   1
  10  30   0 6.36364 2.33554  -2
  10  30   0 6.36364 2.33554   1
  12  30   0 9.49911 2.43713  -2
  12  30   0 9.49911 2.43713   1
  14  30   0 -4.3163 2.41448  -2
  14  30   0 -4.3163 2.41448   1
  16  30   0 1.66529 2.52990  -2
  16  30   0 1.66529 2.52990   1
  18  30   0 129.441 7.29081  -2
  18  30   0 129.441 7.29081   1
  20  30   0 81.4652 4.79068  -2
  20  30   0 81.4652 4.79068   1
  22  30   0 68.2310 5.19516  -2
  22  30   0 68.2310 5.19516   1
  24  30   0 23.4248 3.18479  -2
  24  30   0 23.4248 3.18479   1
  26  30   0 23.5194 3.34573  -2
  26  30   0 23.5194 3.34573   1
  28  30   0 1.01166 3.25962  -2
  28  30   0 1.01166 3.25962   1
  30  30   0 16.3749 3.60560  -2
  30  30   0 16.3749 3.60560   1
  32  30   0 28.6617 5.13176  -2
  32  30   0 28.6617 5.13176   1
  34  30   0 3.50627 5.00982  -2
  34  30   0 3.50627 5.00982   1
  36  30   0 -0.4058 4.05924  -2
  36  30   0 -0.4058 4.05924   1
  38  30   0 2.06678 5.23696  -2
  38  30   0 2.06678 5.23696   1
  40  30   0 -2.1397 9.69133  -2
  40  30   0 -2.1397 9.69133   1
  42  30   0 5.94600 10.9033  -2
  42  30   0 5.94600 10.9033   1
  44  30   0 -4.9662 16.9893  -2
  44  30   0 -4.9662 16.9893   1
  46  30   0 39.3613 18.5039  -2
  46  30   0 39.3613 18.5039   1
  48  30   0 22.0859 19.6614  -2
  48  30   0 22.0859 19.6614   1
   0  32   0 76.2329 4.26106   1
   2  32   0 3.01894 3.70972  -2
   2  32   0 3.01894 3.70972   1
   4  32   0 65.3765 5.34491  -2
   4  32   0 65.3765 5.34491   1
   6  32   0 25.3077 3.42990  -2
   6  32   0 25.3077 3.42990   1
   8  32   0 1.33425 3.02891  -2
   8  32   0 1.33425 3.02891   1
  10  32   0 185.368 12.9044  -2
  10  32   0 185.368 12.9044   1
  12  32   0 19.1594 3.39119  -2
  12  32   0 19.1594 3.39119   1
  14  32   0 3.55324 2.63982  -2
  14  32   0 3.55324 2.63982   1
  16  32   0 10.3331 3.59605  -2
  16  32   0 10.3331 3.59605   1
  18  32   0 15.7901 3.77986  -2
  18  32   0 15.7901 3.77986   1
  20  32   0 62.4588 5.67149  -2
  20  32   0 62.4588 5.67149   1
  22  32   0 -2.7996 3.41241  -2
  22  32   0 -2.7996 3.41241   1
  24  32   0 13.2265 3.11976  -2
  24  32   0 13.2265 3.11976   1
  26  32   0 60.5716 4.39523  -2
  26  32   0 60.5716 4.39523   1
  28  32   0 46.7939 4.20423  -2
  28  32   0 46.7939 4.20423   1
  30  32   0 73.9659 6.55051  -2
  30  32   0 73.9659 6.55051   1
  32  32   0 36.0144 7.98855  -2
  32  32   0 36.0144 7.98855   1
  34  32   0 0.65855 8.32980  -2
  34  32   0 0.65855 8.32980   1
  36  32   0 -1.2667 9.09151  -2
  36  32   0 -1.2667 9.09151   1
  38  32   0 34.4459 10.4190  -2
  38  32   0 34.4459 10.4190   1
  40  32   0 36.4449 15.4569  -2
  40  32   0 36.4449 15.4569   1
  42  32   0 23.9205 16.4587  -2
  42  32   0 23.9205 16.4587   1
  44  32   0 -4.7816 17.4584  -2
  44  32   0 -4.7816 17.4584   1
  46  32   0 17.2149 19.3560  -2
  46  32   0 17.2149 19.3560   1
   0  34   0 -1.5475 1.36620   1
   2  34   0 363.421 30.3026  -2
   2  34   0 363.421 30.3026   1
   4  34   0 108.861 4.41373   1
   6  34   0 18.9274 1.45134   1
   8  34   0 16.6673 4.21808  -2
   8  34   0 16.6673 4.21808   1
  10  34   0 40.8159 5.46602  -2
  10  34   0 40.8159 5.46602   1
  12  34   0 149.893 13.2775  -2
  12  34   0 149.893 13.2775   1
  14  34   0 175.090 12.3965  -2
  14  34   0 175.090 12.3965   1
  16  34   0 42.6391 4.72221  -2
  16  34   0 42.6391 4.72221   1
  18  34   0 -4.5484 3.77380  -2
  18  34   0 -4.5484 3.77380   1
  20  34   0 27.0134 4.46371  -2
  20  34   0 27.0134 4.46371   1
  22  34   0 151.101 10.9887  -2
  22  34   0 151.101 10.9887   1
  24  34   0 166.362 11.7401  -2
  24  34   0 166.362 11.7401   1
  26  34   0 38.1564 4.57346  -2
  26  34   0 38.1564 4.57346   1
  28  34   0 13.4449 5.13981  -2
  28  34   0 13.4449 5.13981   1
  30  34   0 20.6529 2.54726   1
  32  34   0 46.8034 3.66168   1
  34  34   0 -0.3042 2.18338   1
  36  34   0 4.70012 2.46625   1
  38  34   0 20.2010 14.6201  -2
  38  34   0 20.2010 14.6201   1
  40  34   0 0.12227 15.6905  -2
  40  34   0 0.12227 15.6905   1
  42  34   0 25.0112 5.87187   1
  44  34   0 25.2847 6.30770   1
  46  34   0 1.55590 6.07829   1
   0  36   0 5.71598 1.63055   1
   2  36   0 60.1043 2.89156   1
   4  36   0 -0.4253 1.03166   1
   6  36   0 13.5506 1.33755   1
   8  36   0 0.84022 1.10458   1
  10  36   0 51.0669 6.36638  -2
  10  36   0 51.0669 6.36638   1
  12  36   0 78.1234 8.19198  -2
  12  36   0 78.1234 8.19198   1
  14  36   0 4.13906 4.37081  -2
  14  36   0 4.13906 4.37081   1
  16  36   0 368.010 30.8159  -2
  16  36   0 368.010 30.8159   1
  18  36   0 77.2806 8.25897  -2
  18  36   0 77.2806 8.25897   1
  20  36   0 6.63784 4.86224  -2
  20  36   0 6.63784 4.86224   1
  22  36   0 1.52564 4.82822  -2
  22  36   0 1.52564 4.82822   1
  24  36   0 71.1607 7.98001  -2
  24  36   0 71.1607 7.98001   1
  26  36   0 5.33373 5.45724  -2
  26  36   0 5.33373 5.45724   1
  28  36   0 16.7902 2.41102   1
  30  36   0 5.08208 2.08710   1
  32  36   0 2.23460 2.20758   1
  34  36   0 11.5173 2.62885   1
  36  36   0 2.54308 2.57906   1
  38  36   0 -1.9571 3.00770   1
  40  36   0 -3.0746 3.41045   1
  42  36   0 12.3451 5.26872   1
  44  36   0 -3.0699 5.40500   1
   0  38   0 -0.0114 1.53528   1
   2  38   0 29.4048 1.86201   1
   4  38   0 2.81117 1.15300   1
   6  38   0 5.18802 1.18100   1
   8  38   0 69.2751 3.26399   1
  10  38   0 46.1839 2.50598   1
  12  38   0 15.7227 5.07087  -2
  12  38   0 15.7227 5.07087   1
  14  38   0 149.201 13.5213  -2
  14  38   0 149.201 13.5213   1
  16  38   0 16.0977 5.17623  -2
  16  38   0 16.0977 5.17623   1
  18  38   0 15.2599 5.07281  -2
  18  38   0 15.2599 5.07281   1
  20  38   0 32.3869 5.86169  -2
  20  38   0 32.3869 5.86169   1
  22  38   0 -4.7922 4.99670  -2
  22  38   0 -4.7922 4.99670   1
  24  38   0 -3.4356 5.26251  -2
  24  38   0 -3.4356 5.26251   1
  26  38   0 23.9250 6.86654  -2
  26  38   0 23.9250 6.86654   1
  28  38   0 5.42955 2.42983   1
  30  38   0 4.92522 2.48808   1
  32  38   0 26.4115 3.39258   1
  34  38   0 6.20241 2.85482   1
  36  38   0 1.78138 2.96494   1
  38  38   0 43.3792 4.68484   1
  40  38   0 6.52938 3.73827   1
  42  38   0 -1.9685 4.94425   1
  44  38   0 -1.9167 5.50765   1
   0  40   0 242.309 13.9097   1
   2  40   0 157.859 6.59866   1
   4  40   0 286.529 11.5364   1
   6  40   0 205.491 8.42861   1
   8  40   0 98.2369 4.36437   1
  10  40   0 20.9751 1.71355   1
  12  40   0 7.25087 1.39765   1
  14  40   0 115.115 11.0491  -2
  14  40   0 115.115 11.0491   1
  16  40   0 2.79445 1.36533   1
  18  40   0 72.9081 8.27909  -2
  18  40   0 72.9081 8.27909   1
  20  40   0 127.188 12.0688  -2
  20  40   0 127.188 12.0688   1
  22  40   0 -8.2743 5.32716  -2
  22  40   0 -8.2743 5.32716   1
  24  40   0 22.8437 6.34792  -2
  24  40   0 22.8437 6.34792   1
  26  40   0 16.0844 2.81220   1
  28  40   0 9.39354 2.60666   1
  30  40   0 -1.2535 2.36815   1
  32  40   0 27.6703 3.59089   1
  34  40   0 2.05036 2.87557   1
  36  40   0 18.7349 3.67689   1
  38  40   0 8.21997 3.55814   1
  40  40   0 36.8881 4.80186   1
  42  40   0 8.00066 5.71072   1
   0  42   0 4.14763 1.76873   1
   2  42   0 0.72602 1.22283   1
   4  42   0 71.8815 3.42953   1
   6  42   0 162.813 6.79508   1
   8  42   0 0.70873 1.27839   1
  10  42   0 4.34421 1.35112   1
  12  42   0 7.36046 1.42931   1
  14  42   0 0.92370 1.32636   1
  16  42   0 42.4112 2.57229   1
  18  42   0 4.69771 1.51322   1
  20  42   0 9.96910 5.75499  -2
  20  42   0 9.96910 5.75499   1
  22  42   0 29.0556 6.55654  -2
  22  42   0 29.0556 6.55654   1
  24  42   0 16.0766 7.10257  -2
  24  42   0 16.0766 7.10257   1
  26  42   0 5.27131 2.47628   1
  28  42   0 9.95286 2.90781   1
  30  42   0 4.71460 2.65818   1
  32  42   0 3.10822 2.76309   1
  34  42   0 19.5082 3.54200   1
  36  42   0 0.77377 3.22187   1
  38  42   0 8.02352 3.63491   1
  40  42   0 8.90875 4.02777   1
  42  42   0 28.4383 6.91550   1
   0  44   0 208.035 12.1239   1
   2  44   0 -3.2796 1.24100   1
   4  44   0 5.40069 1.33010   1
   6  44   0 8.61438 1.43495   1
   8  44   0 59.5983 3.10389   1
  10  44   0 15.4022 1.69603   1
  12  44   0 -1.3870 1.32043   1
  14  44   0 41.6313 2.54930   1
  16  44   0 29.3596 2.20767   1
  18  44   0 63.0514 3.37505   1
  20  44   0 21.4038 2.09358   1
  22  44   0 5.29633 1.79277   1
  24  44   0 5.88046 2.48842   1
  26  44   0 2.49968 2.56087   1
  28  44   0 36.1568 3.92940   1
  30  44   0 2.20977 2.77339   1
  32  44   0 6.60846 3.04698   1
  34  44   0 -1.9953 3.04737   1
  36  44   0 3.85831 3.50252   1
  38  44   0 10.5479 3.85023   1
  40  44   0 -2.0576 3.97932   1
   0  46   0 -1.5661 1.85473   1
   2  46   0 2.79620 1.35366   1
   4  46   0 11.8907 1.56797   1
   6  46   0 -0.7367 1.36453   1
   8  46   0 27.2256 2.04875   1
  10  46   0 4.51444 1.50962   1
  12  46   0 48.4616 2.79461   1
  14  46   0 10.9776 1.67970   1
  16  46   0 5.01660 1.64818   1
  18  46   0 32.1778 2.39878   1
  20  46   0 9.36079 1.83844   1
  22  46   0 21.2093 2.30079   1
  24  46   0 0.69558 2.51050   1
  26  46   0 7.67983 2.80378   1
  28  46   0 5.51597 2.81495   1
  30  46   0 1.08009 2.83040   1
  32  46   0 1.63739 3.03408   1
  34  46   0 7.20667 3.34924   1
  36  46   0 17.1386 4.03116   1
  38  46   0 1.30133 3.92673   1
   0  48   0 2.95801 2.08185   1
   2  48   0 1.92244 1.40637   1
   4  48   0 18.9150 1.80335   1
   6  48   0 2.67742 1.49771   1
   8  48   0 4.18522 1.55169   1
  10  48   0 1.44065 1.51641   1
  12  48   0 13.0001 1.76979   1
  14  48   0 11.4728 1.76988   1
  16  48   0 -0.5286 1.63331   1
  18  48   0 2.50091 1.72390   1
  20  48   0 -0.1883 1.79911   1
  22  48   0 -1.9793 2.14948   1
  24  48   0 7.40535 2.81742   1
  26  48   0 12.0981 3.13523   1
  28  48   0 4.14396 2.97797   1
  30  48   0 -0.7270 2.97742   1
  32  48   0 20.1339 3.86256   1
  34  48   0 -0.0120 3.48061   1
  36  48   0 -2.2407 3.63204   1
   0  50   0 -1.5544 2.04182   1
   2  50   0 13.0646 1.72173   1
   4  50   0 -0.6619 1.49524   1
   6  50   0 2.40382 1.54069   1
   8  50   0 0.76878 1.53751   1
  10  50   0 1.57032 1.62951   1
  12  50   0 -1.1227 1.61442   1
  14  50   0 -0.8292 1.68788   1
  16  50   0 0.32806 1.70435   1
  18  50   0 22.1470 2.26109   1
  20  50   0 1.80060 1.98235   1
  22  50   0 2.91544 2.69525   1
  24  50   0 -0.7402 2.86935   1
  26  50   0 14.3125 3.40431   1
  28  50   0 1.23717 3.04060   1
  30  50   0 31.9889 4.24140   1
  32  50   0 5.81223 3.61655   1
  34  50   0 30.1775 4.69640   1
   0  52   0 2.71038 2.27395   1
   2  52   0 23.1138 2.07298   1
   4  52   0 16.4229 1.89223   1
   6  52   0 9.15225 1.78068   1
   8  52   0 1.83735 1.64656   1
  10  52   0 12.9300 1.87580   1
  12  52   0 11.8934 1.90462   1
  14  52   0 10.9230 1.90468   1
  16  52   0 -2.7934 1.76457   1
  18  52   0 8.67694 2.02045   1
  20  52   0 2.39130 2.33930   1
  22  52   0 9.41666 2.96996   1
  24  52   0 8.73301 3.19184   1
  26  52   0 -1.4158 3.08310   1
  28  52   0 1.25172 3.23454   1
  30  52   0 9.55020 3.62745   1
  32  52   0 19.3900 4.24304   1
   0  54   0 -1.4245 2.29253   1
   2  54   0 5.63649 1.75512   1
   4  54   0 28.3339 2.31531   1
   6  54   0 6.38518 1.84745   1
   8  54   0 16.1181 2.00942   1
  10  54   0 16.9869 2.08406   1
  12  54   0 19.6329 2.16817   1
  14  54   0 4.32320 1.88255   1
  16  54   0 2.02993 1.97595   1
  18  54   0 -0.1968 2.25223   1
  20  54   0 0.34369 2.46136   1
  22  54   0 -0.6710 2.92292   1
  24  54   0 7.67259 3.31272   1
  26  54   0 7.46930 3.46161   1
  28  54   0 21.7221 4.07355   1
  30  54   0 28.6873 4.50657   1
   0  56   0 2.49918 2.66297   1
   2  56   0 6.69884 1.89114   1
   4  56   0 20.0071 2.12438   1
   6  56   0 -0.2333 1.92887   1
   8  56   0 2.12575 1.92930   1
  10  56   0 9.17548 1.97642   1
  12  56   0 2.32587 1.98958   1
  14  56   0 2.67773 2.09590   1
  16  56   0 2.39226 2.17664   1
  18  56   0 7.62995 2.40551   1
  20  56   0 7.06070 3.20539   1
  22  56   0 0.84572 3.22851   1
  24  56   0 29.3067 4.26309   1
  26  56   0 1.00160 3.50342   1
  28  56   0 -1.2255 3.72020   1
   0  58   0 0.21895 2.59145   1
   2  58   0 39.0324 2.77336   1
   4  58   0 40.3774 2.83094   1
   6  58   0 15.6659 2.18845   1
   8  58   0 9.64120 2.03600   1
  10  58   0 -0.7060 2.08717   1
  12  58   0 2.82141 2.20581   1
  14  58   0 3.03800 2.28446   1
  16  58   0 11.7244 2.56820   1
  18  58   0 3.21742 2.69215   1
  20  58   0 2.07137 3.29516   1
  22  58   0 0.25050 3.43193   1
  24  58   0 25.1310 4.40211   1
  26  58   0 13.6025 4.42534   1
   0  60   0 16.6746 3.16244   1
   2  60   0 23.5939 2.44381   1
   4  60   0 2.59109 2.05130   1
   6  60   0 4.20491 2.23014   1
   8  60   0 0.38629 2.18245   1
  10  60   0 2.47441 2.29982   1
  12  60   0 -0.0376 2.35432   1
  14  60   0 -0.1378 2.66016   1
  16  60   0 21.2090 3.01402   1
  18  60   0 -1.3312 3.36362   1
  20  60   0 4.09365 3.69135   1
  22  60   0 3.99559 4.02448   1
   0  62   0 -3.7708 3.15821   1
   2  62   0 1.07384 2.17032   1
   4  62   0 -0.3367 2.28317   1
   6  62   0 18.3603 2.43192   1
   8  62   0 10.5989 2.31291   1
  10  62   0 5.85381 2.49270   1
  12  62   0 12.0138 2.52511   1
  14  62   0 -0.4094 2.79774   1
  16  62   0 -0.5575 3.06497   1
  18  62   0 30.4617 4.56896   1
   0  64   0 2.56317 3.54721   1
   2  64   0 2.10381 2.44221   1
   4  64   0 1.28803 2.55973   1
   6  64   0 -1.2062 2.49429   1
   8  64   0 22.1374 2.68649   1
  10  64   0 2.88599 2.72206   1
  12  64   0 7.74158 2.81833   1
   0  66   0 0.49875 4.65288   1
   1   1   1 235.412 13.4956  -2
   1   1   1 235.412 13.4956   1
   3   1   1 460.164 26.1140  -2
   3   1   1 460.164 26.1140   1
   5   1   1 9999.99 570.126  -2
   5   1   1 9999.99 570.126   1
   7   1   1 2147.54 84.6086  -2
   7   1   1 2147.54 84.6086   1
   9   1   1 279.248 11.0725  -2
   9   1   1 279.248 11.0725   1
  11   1   1 476.963 16.3732  -2
  11   1   1 476.963 16.3732   1
  13   1   1 474.927 15.4665  -2
  13   1   1 474.927 15.4665   1
  15   1   1 399.929 12.5477  -2
  15   1   1 399.929 12.5477   1
  17   1   1 84.4067 2.71776  -2
  17   1   1 84.4067 2.71776   1
  19   1   1 461.788 13.4835  -2
  19   1   1 461.788 13.4835   1
  21   1   1 114.453 3.51586  -2
  21   1   1 114.453 3.51586   1
  23   1   1 190.058 5.58522  -2
  23   1   1 190.058 5.58522   1
  25   1   1 378.498 10.7974  -2
  25   1   1 378.498 10.7974   1
  27   1   1 32.7624 1.72035  -2
  27   1   1 32.7624 1.72035   1
  29   1   1 139.343 4.61060  -2
  29   1   1 139.343 4.61060   1
  31   1   1 5.01459 1.90154  -2
  31   1   1 5.01459 1.90154   1
  33   1   1 37.1527 2.76495  -2
  33   1   1 37.1527 2.76495   1
  35   1   1 134.604 5.90315  -2
  35   1   1 134.604 5.90315   1
  37   1   1 33.8816 2.77289  -2
  37   1   1 33.8816 2.77289   1
  39   1   1 27.6013 2.79268  -2
  39   1   1 27.6013 2.79268   1
  41   1   1 41.3933 3.30124  -2
  41   1   1 41.3933 3.30124   1
  43   1   1 18.1264 5.04723  -2
  43   1   1 18.1264 5.04723   1
  45   1   1 70.4697 7.11955  -2
  45   1   1 70.4697 7.11955   1
  47   1   1 16.6207 6.02785  -2
  47   1   1 16.6207 6.02785   1
  49   1   1 15.2408 6.60013  -2
  49   1   1 15.2408 6.60013   1
  51   1   1 14.2908 6.87091  -2
  51   1   1 14.2908 6.87091   1
  53   1   1 53.0072 8.53204  -2
  53   1   1 53.0072 8.53204   1
   1   3   1 356.582 20.2826  -2
   1   3   1 356.582 20.2826   1
   3   3   1 861.514 48.7958  -2
   3   3   1 861.514 48.7958   1
   5   3   1 1653.39 109.275  -2
   5   3   1 1653.39 109.275   1
   7   3   1 2179.51 91.6264  -2
   7   3   1 2179.51 91.6264   1
   9   3   1 90.7741 3.23531  -2
   9   3   1 90.7741 3.23531   1
  11   3   1 506.493 17.3788  -2
  11   3   1 506.493 17.3788   1
  13   3   1 89.0615 3.17079  -2
  13   3   1 89.0615 3.17079   1
  15   3   1 52.2218 2.06166  -2
  15   3   1 52.2218 2.06166   1
  17   3   1 27.6118 1.19697  -2
  17   3   1 27.6118 1.19697   1
  19   3   1 165.989 4.64541  -2
  19   3   1 165.989 4.64541   1
  21   3   1 63.1971 2.21806  -2
  21   3   1 63.1971 2.21806   1
  23   3   1 12.3425 1.28762  -2
  23   3   1 12.3425 1.28762   1
  25   3   1 96.8406 2.88624  -2
  25   3   1 96.8406 2.88624   1
  27   3   1 240.088 7.01268  -2
  27   3   1 240.088 7.01268   1
  29   3   1 55.7443 2.59333  -2
  29   3   1 55.7443 2.59333   1
  31   3   1 65.2183 3.14261  -2
  31   3   1 65.2183 3.14261   1
  33   3   1 30.7087 2.62620  -2
  33   3   1 30.7087 2.62620   1
  35   3   1 190.571 7.94674  -2
  35   3   1 190.571 7.94674   1
  37   3   1 127.372 5.61178  -2
  37   3   1 127.372 5.61178   1
  39   3   1 75.9808 3.96949  -2
  39   3   1 75.9808 3.96949   1
  41   3   1 35.6850 3.11881  -2
  41   3   1 35.6850 3.11881   1
  43   3   1 94.9302 7.50427  -2
  43   3   1 94.9302 7.50427   1
  45   3   1 37.1679 5.45067  -2
  45   3   1 37.1679 5.45067   1
  47   3   1 12.1772 4.77667  -2
  47   3   1 12.1772 4.77667   1
  49   3   1 37.0146 6.30466  -2
  49   3   1 37.0146 6.30466   1
  51   3   1 17.3068 6.37141  -2
  51   3   1 17.3068 6.37141   1
  53   3   1 49.9386 8.00188  -2
  53   3   1 49.9386 8.00188   1
   1   5   1 597.874 33.9225  -2
   1   5   1 597.874 33.9225   1
   3   5   1 465.216 23.7782  -2
   3   5   1 465.216 23.7782   1
   5   5   1 1489.21 62.6398  -2
   5   5   1 1489.21 62.6398   1
   7   5   1 129.471 8.79960  -2
   7   5   1 129.471 8.79960   1
   9   5   1 777.814 27.2159  -2
   9   5   1 777.814 27.2159   1
  11   5   1 357.129 11.6095  -2
  11   5   1 357.129 11.6095   1
  13   5   1 53.4307 1.96689  -2
  13   5   1 53.4307 1.96689   1
  15   5   1 50.2219 1.89658  -2
  15   5   1 50.2219 1.89658   1
  17   5   1 131.680 4.12200  -2
  17   5   1 131.680 4.12200   1
  19   5   1 6.51465 1.00423  -2
  19   5   1 6.51465 1.00423   1
  21   5   1 114.833 3.24925  -2
  21   5   1 114.833 3.24925   1
  23   5   1 70.3508 2.22760  -2
  23   5   1 70.3508 2.22760   1
  25   5   1 16.3613 1.30357  -2
  25   5   1 16.3613 1.30357   1
  27   5   1 75.8235 2.55420  -2
  27   5   1 75.8235 2.55420   1
  29   5   1 27.1658 1.95011  -2
  29   5   1 27.1658 1.95011   1
  31   5   1 36.5575 2.18030  -2
  31   5   1 36.5575 2.18030   1
  33   5   1 165.195 6.30883  -2
  33   5   1 165.195 6.30883   1
  35   5   1 46.9410 2.99345  -2
  35   5   1 46.9410 2.99345   1
  37   5   1 8.25443 2.43561  -2
  37   5   1 8.25443 2.43561   1
  39   5   1 12.8348 2.64402  -2
  39   5   1 12.8348 2.64402   1
  41   5   1 23.6757 3.24542  -2
  41   5   1 23.6757 3.24542   1
  43   5   1 28.0796 5.01796  -2
  43   5   1 28.0796 5.01796   1
  45   5   1 39.4669 5.80931  -2
  45   5   1 39.4669 5.80931   1
  47   5   1 45.7183 6.30637  -2
  47   5   1 45.7183 6.30637   1
  49   5   1 10.1356 6.00118  -2
  49   5   1 10.1356 6.00118   1
  51   5   1 20.5356 6.95495  -2
  51   5   1 20.5356 6.95495   1
  53   5   1 19.2391 8.11004  -2
  53   5   1 19.2391 8.11004   1
   1   7   1 337.557 19.2306  -2
   1   7   1 337.557 19.2306   1
   3   7   1 807.322 34.0150  -2
   3   7   1 807.322 34.0150   1
   5   7   1 1233.78 51.9167  -2
   5   7   1 1233.78 51.9167   1
   7   7   1 323.096 12.1632  -2
   7   7   1 323.096 12.1632   1
   9   7   1 250.858 9.42371  -2
   9   7   1 250.858 9.42371   1
  11   7   1 332.276 11.2362  -2
  11   7   1 332.276 11.2362   1
  13   7   1 81.3621 2.76263  -2
  13   7   1 81.3621 2.76263   1
  15   7   1 54.2797 2.03025  -2
  15   7   1 54.2797 2.03025   1
  17   7   1 286.312 8.70534  -2
  17   7   1 286.312 8.70534   1
  19   7   1 29.2091 1.39379  -2
  19   7   1 29.2091 1.39379   1
  21   7   1 89.7561 2.97330  -2
  21   7   1 89.7561 2.97330   1
  23   7   1 3.67945 1.17619  -2
  23   7   1 3.67945 1.17619   1
  25   7   1 67.9558 2.35123  -2
  25   7   1 67.9558 2.35123   1
  27   7   1 43.2703 2.00071  -2
  27   7   1 43.2703 2.00071   1
  29   7   1 4.70485 1.75245  -2
  29   7   1 4.70485 1.75245   1
  31   7   1 4.98319 1.99301  -2
  31   7   1 4.98319 1.99301   1
  33   7   1 9.93092 2.09179  -2
  33   7   1 9.93092 2.09179   1
  35   7   1 77.2420 3.92411  -2
  35   7   1 77.2420 3.92411   1
  37   7   1 84.2974 4.24705  -2
  37   7   1 84.2974 4.24705   1
  39   7   1 75.2911 4.11325  -2
  39   7   1 75.2911 4.11325   1
  41   7   1 18.6309 3.20518  -2
  41   7   1 18.6309 3.20518   1
  43   7   1 38.4277 4.44641  -2
  43   7   1 38.4277 4.44641   1
  45   7   1 -0.0372 6.21965  -2
  45   7   1 -0.0372 6.21965   1
  47   7   1 22.4021 5.89419  -2
  47   7   1 22.4021 5.89419   1
  49   7   1 4.64645 6.04816  -2
  49   7   1 4.64645 6.04816   1
  51   7   1 7.32503 6.70376  -2
  51   7   1 7.32503 6.70376   1
  53   7   1 19.7482 8.10578  -2
  53   7   1 19.7482 8.10578   1
   1   9   1 713.860 24.9737  -2
   1   9   1 713.860 24.9737   1
   3   9   1 9.98082 1.17550  -2
   3   9   1 9.98082 1.17550   1
   5   9   1 3.34086 1.07473  -2
   5   9   1 3.34086 1.07473   1
   7   9   1 9.52518 1.21737  -2
   7   9   1 9.52518 1.21737   1
   9   9   1 209.472 6.88621  -2
   9   9   1 209.472 6.88621   1
  11   9   1 93.4652 3.26084  -2
  11   9   1 93.4652 3.26084   1
  13   9   1 25.4091 1.37113  -2
  13   9   1 25.4091 1.37113   1
  15   9   1 237.850 7.27348  -2
  15   9   1 237.850 7.27348   1
  17   9   1 128.098 4.12982  -2
  17   9   1 128.098 4.12982   1
  19   9   1 164.591 5.18503  -2
  19   9   1 164.591 5.18503   1
  21   9   1 302.539 9.12574  -2
  21   9   1 302.539 9.12574   1
  23   9   1 14.6185 1.35525  -2
  23   9   1 14.6185 1.35525   1
  25   9   1 71.3298 2.63161  -2
  25   9   1 71.3298 2.63161   1
  27   9   1 142.968 4.56902  -2
  27   9   1 142.968 4.56902   1
  29   9   1 162.027 5.70010  -2
  29   9   1 162.027 5.70010   1
  31   9   1 42.5200 2.64550  -2
  31   9   1 42.5200 2.64550   1
  33   9   1 13.9464 2.25948  -2
  33   9   1 13.9464 2.25948   1
  35   9   1 7.74782 2.53059  -2
  35   9   1 7.74782 2.53059   1
  37   9   1 53.0387 3.39141  -2
  37   9   1 53.0387 3.39141   1
  39   9   1 3.41408 2.85183  -2
  39   9   1 3.41408 2.85183   1
  41   9   1 170.909 8.89906  -2
  41   9   1 170.909 8.89906   1
  43   9   1 34.8178 4.57443  -2
  43   9   1 34.8178 4.57443   1
  45   9   1 34.0418 6.37459  -2
  45   9   1 34.0418 6.37459   1
  47   9   1 6.23061 6.37647  -2
  47   9   1 6.23061 6.37647   1
  49   9   1 11.1136 6.95333  -2
  49   9   1 11.1136 6.95333   1
  51   9   1 16.6684 7.62517  -2
  51   9   1 16.6684 7.62517   1
  53   9   1 18.2104 10.5867  -2
  53   9   1 18.2104 10.5867   1
   1  11   1 131.193 5.05110  -2
   1  11   1 131.193 5.05110   1
   3  11   1 73.7182 3.50882  -2
   3  11   1 73.7182 3.50882   1
   5  11   1 155.757 5.42235  -2
   5  11   1 155.757 5.42235   1
   7  11   1 10.4562 1.37428  -2
   7  11   1 10.4562 1.37428   1
   9  11   1 32.5509 1.58060  -2
   9  11   1 32.5509 1.58060   1
  11  11   1 565.772 19.9046  -2
  11  11   1 565.772 19.9046   1
  13  11   1 116.454 3.88691  -2
  13  11   1 116.454 3.88691   1
  15  11   1 42.3611 1.81497  -2
  15  11   1 42.3611 1.81497   1
  17  11   1 185.943 5.79793  -2
  17  11   1 185.943 5.79793   1
  19  11   1 101.387 3.41802  -2
  19  11   1 101.387 3.41802   1
  21  11   1 410.576 11.5874  -2
  21  11   1 410.576 11.5874   1
  23  11   1 21.0950 1.40733  -2
  23  11   1 21.0950 1.40733   1
  25  11   1 41.5068 2.10629  -2
  25  11   1 41.5068 2.10629   1
  27  11   1 167.222 5.72633  -2
  27  11   1 167.222 5.72633   1
  29  11   1 146.005 4.75659  -2
  29  11   1 146.005 4.75659   1
  31  11   1 40.3822 2.66035  -2
  31  11   1 40.3822 2.66035   1
  33  11   1 0.85039 2.75568  -2
  33  11   1 0.85039 2.75568   1
  35  11   1 41.3351 3.19693  -2
  35  11   1 41.3351 3.19693   1
  37  11   1 12.6683 2.83353  -2
  37  11   1 12.6683 2.83353   1
  39  11   1 28.8904 3.43649  -2
  39  11   1 28.8904 3.43649   1
  41  11   1 51.8399 4.52482  -2
  41  11   1 51.8399 4.52482   1
  43  11   1 8.45514 4.10884  -2
  43  11   1 8.45514 4.10884   1
  45  11   1 16.8893 6.08766  -2
  45  11   1 16.8893 6.08766   1
  47  11   1 0.58027 6.57043  -2
  47  11   1 0.58027 6.57043   1
  49  11   1 9.53739 7.20147  -2
  49  11   1 9.53739 7.20147   1
  51  11   1 18.8649 8.89212  -2
  51  11   1 18.8649 8.89212   1
   1  13   1 282.076 12.3548  -2
   1  13   1 282.076 12.3548   1
   3  13   1 526.070 26.9689  -2
   3  13   1 526.070 26.9689   1
   5  13   1 70.4648 2.97600  -2
   5  13   1 70.4648 2.97600   1
   7  13   1 71.3258 2.85333  -2
   7  13   1 71.3258 2.85333   1
   9  13   1 101.500 3.66149  -2
   9  13   1 101.500 3.66149   1
  11  13   1 186.887 5.87373  -2
  11  13   1 186.887 5.87373   1
  13  13   1 349.838 11.4218  -2
  13  13   1 349.838 11.4218   1
  15  13   1 290.664 8.85500  -2
  15  13   1 290.664 8.85500   1
  17  13   1 13.1944 1.32072  -2
  17  13   1 13.1944 1.32072   1
  19  13   1 33.4336 1.73487  -2
  19  13   1 33.4336 1.73487   1
  21  13   1 37.5529 1.82586  -2
  21  13   1 37.5529 1.82586   1
  23  13   1 12.5293 1.33588  -2
  23  13   1 12.5293 1.33588   1
  25  13   1 24.9702 1.80757  -2
  25  13   1 24.9702 1.80757   1
  27  13   1 215.486 7.25330  -2
  27  13   1 215.486 7.25330   1
  29  13   1 199.622 7.40856  -2
  29  13   1 199.622 7.40856   1
  31  13   1 69.2234 3.84081  -2
  31  13   1 69.2234 3.84081   1
  33  13   1 59.0986 3.61918  -2
  33  13   1 59.0986 3.61918   1
  35  13   1 31.8808 3.06837  -2
  35  13   1 31.8808 3.06837   1
  37  13   1 20.1795 3.01153  -2
  37  13   1 20.1795 3.01153   1
  39  13   1 7.16533 3.35822  -2
  39  13   1 7.16533 3.35822   1
  41  13   1 31.0527 4.05290  -2
  41  13   1 31.0527 4.05290   1
  43  13   1 20.2234 4.23056  -2
  43  13   1 20.2234 4.23056   1
  45  13   1 36.5396 6.77472  -2
  45  13   1 36.5396 6.77472   1
  47  13   1 19.0098 6.87523  -2
  47  13   1 19.0098 6.87523   1
  49  13   1 33.1581 7.73134  -2
  49  13   1 33.1581 7.73134   1
  51  13   1 -1.0734 8.03800  -2
  51  13   1 -1.0734 8.03800   1
   1  15   1 383.478 15.3397  -2
   1  15   1 383.478 15.3397   1
   3  15   1 301.612 10.7219  -2
   3  15   1 301.612 10.7219   1
   5  15   1 9.33647 1.27225  -2
   5  15   1 9.33647 1.27225   1
   7  15   1 136.155 4.94944  -2
   7  15   1 136.155 4.94944   1
   9  15   1 99.8026 3.63801  -2
   9  15   1 99.8026 3.63801   1
  11  15   1 7.81345 1.23269  -2
  11  15   1 7.81345 1.23269   1
  13  15   1 116.714 3.63040  -2
  13  15   1 116.714 3.63040   1
  15  15   1 7.64719 1.01363  -2
  15  15   1 7.64719 1.01363   1
  17  15   1 43.0002 1.68393  -2
  17  15   1 43.0002 1.68393   1
  19  15   1 30.4902 1.45219  -2
  19  15   1 30.4902 1.45219   1
  21  15   1 147.873 4.78627  -2
  21  15   1 147.873 4.78627   1
  23  15   1 116.796 3.93598  -2
  23  15   1 116.796 3.93598   1
  25  15   1 283.959 8.77778  -2
  25  15   1 283.959 8.77778   1
  27  15   1 168.521 5.46173  -2
  27  15   1 168.521 5.46173   1
  29  15   1 27.9431 2.22576  -2
  29  15   1 27.9431 2.22576   1
  31  15   1 10.6955 2.53977  -2
  31  15   1 10.6955 2.53977   1
  33  15   1 179.973 7.01012  -2
  33  15   1 179.973 7.01012   1
  35  15   1 35.0405 3.22665  -2
  35  15   1 35.0405 3.22665   1
  37  15   1 249.939 10.4211  -2
  37  15   1 249.939 10.4211   1
  39  15   1 23.4295 3.58567  -2
  39  15   1 23.4295 3.58567   1
  41  15   1 27.0435 4.17012  -2
  41  15   1 27.0435 4.17012   1
  43  15   1 57.0080 5.30108  -2
  43  15   1 57.0080 5.30108   1
  45  15   1 157.245 11.5257  -2
  45  15   1 157.245 11.5257   1
  47  15   1 21.5510 7.11927  -2
  47  15   1 21.5510 7.11927   1
  49  15   1 16.3711 7.71299  -2
  49  15   1 16.3711 7.71299   1
  51  15   1 4.35163 8.43284  -2
  51  15   1 4.35163 8.43284   1
   1  17   1 203.522 9.79228  -2
   1  17   1 203.522 9.79228   1
   3  17   1 357.170 16.9133  -2
   3  17   1 357.170 16.9133   1
   5  17   1 55.9741 3.24294  -2
   5  17   1 55.9741 3.24294   1
   7  17   1 214.997 10.9542  -2
   7  17   1 214.997 10.9542   1
   9  17   1 595.666 21.9652  -2
   9  17   1 595.666 21.9652   1
  11  17   1 169.161 6.63029  -2
  11  17   1 169.161 6.63029   1
  13  17   1 89.9750 2.90983  -2
  13  17   1 89.9750 2.90983   1
  15  17   1 134.053 4.48932  -2
  15  17   1 134.053 4.48932   1
  17  17   1 176.849 5.33859  -2
  17  17   1 176.849 5.33859   1
  19  17   1 86.5515 2.76591  -2
  19  17   1 86.5515 2.76591   1
  21  17   1 44.4430 1.83221  -2
  21  17   1 44.4430 1.83221   1
  23  17   1 73.6669 2.60771  -2
  23  17   1 73.6669 2.60771   1
  25  17   1 100.558 3.57606  -2
  25  17   1 100.558 3.57606   1
  27  17   1 91.5312 3.40366  -2
  27  17   1 91.5312 3.40366   1
  29  17   1 82.2987 3.44119  -2
  29  17   1 82.2987 3.44119   1
  31  17   1 151.385 6.13730  -2
  31  17   1 151.385 6.13730   1
  33  17   1 117.449 5.67562  -2
  33  17   1 117.449 5.67562   1
  35  17   1 1.06959 2.79858  -2
  35  17   1 1.06959 2.79858   1
  37  17   1 43.3013 3.28954  -2
  37  17   1 43.3013 3.28954   1
  39  17   1 33.0084 3.72079  -2
  39  17   1 33.0084 3.72079   1
  41  17   1 21.1639 4.21838  -2
  41  17   1 21.1639 4.21838   1
  43  17   1 -3.0984 4.29152  -2
  43  17   1 -3.0984 4.29152   1
  45  17   1 21.3310 6.84552  -2
  45  17   1 21.3310 6.84552   1
  47  17   1 16.1611 7.39187  -2
  47  17   1 16.1611 7.39187   1
  49  17   1 21.0489 8.16851  -2
  49  17   1 21.0489 8.16851   1
  51  17   1 7.50866 8.94825  -2
  51  17   1 7.50866 8.94825   1
   1  19   1 161.563 7.89745  -2
   1  19   1 161.563 7.89745   1
   3  19   1 142.926 7.05379  -2
   3  19   1 142.926 7.05379   1
   5  19   1 124.130 6.22255  -2
   5  19   1 124.130 6.22255   1
   7  19   1 84.2846 4.66423  -2
   7  19   1 84.2846 4.66423   1
   9  19   1 49.9741 3.80888  -2
   9  19   1 49.9741 3.80888   1
  11  19   1 364.339 15.5454  -2
  11  19   1 364.339 15.5454   1
  13  19   1 379.714 13.0917  -2
  13  19   1 379.714 13.0917   1
  15  19   1 7.25065 1.21611  -2
  15  19   1 7.25065 1.21611   1
  17  19   1 32.4087 1.60169  -2
  17  19   1 32.4087 1.60169   1
  19  19   1 41.2565 1.77150  -2
  19  19   1 41.2565 1.77150   1
  21  19   1 104.415 3.27525  -2
  21  19   1 104.415 3.27525   1
  23  19   1 53.5491 2.37850  -2
  23  19   1 53.5491 2.37850   1
  25  19   1 204.821 6.51694  -2
  25  19   1 204.821 6.51694   1
  27  19   1 21.1923 1.96267  -2
  27  19   1 21.1923 1.96267   1
  29  19   1 86.0719 3.91246  -2
  29  19   1 86.0719 3.91246   1
  31  19   1 117.209 4.53492  -2
  31  19   1 117.209 4.53492   1
  33  19   1 111.104 4.94039  -2
  33  19   1 111.104 4.94039   1
  35  19   1 90.4446 4.40501  -2
  35  19   1 90.4446 4.40501   1
  37  19   1 38.2911 3.56494  -2
  37  19   1 38.2911 3.56494   1
  39  19   1 38.2705 3.86689  -2
  39  19   1 38.2705 3.86689   1
  41  19   1 56.7598 4.46158  -2
  41  19   1 56.7598 4.46158   1
  43  19   1 7.30276 4.13509  -2
  43  19   1 7.30276 4.13509   1
  45  19   1 13.0578 6.98305  -2
  45  19   1 13.0578 6.98305   1
  47  19   1 25.0716 7.46318  -2
  47  19   1 25.0716 7.46318   1
  49  19   1 5.18508 8.33833  -2
  49  19   1 5.18508 8.33833   1
  51  19   1 13.4534 13.0769  -2
  51  19   1 13.4534 13.0769   1
   1  21   1 64.8080 3.65608  -2
   1  21   1 64.8080 3.65608   1
   3  21   1 24.8264 2.22727  -2
   3  21   1 24.8264 2.22727   1
   5  21   1 135.961 6.77858  -2
   5  21   1 135.961 6.77858   1
   7  21   1 105.180 4.88370  -2
   7  21   1 105.180 4.88370   1
   9  21   1 75.2545 5.04841  -2
   9  21   1 75.2545 5.04841   1
  11  21   1 4.32610 1.45042  -2
  11  21   1 4.32610 1.45042   1
  13  21   1 5.30318 1.55891  -2
  13  21   1 5.30318 1.55891   1
  15  21   1 216.283 10.5469  -2
  15  21   1 216.283 10.5469   1
  17  21   1 183.483 6.64144  -2
  17  21   1 183.483 6.64144   1
  19  21   1 33.3798 1.70871  -2
  19  21   1 33.3798 1.70871   1
  21  21   1 5.12989 1.45791  -2
  21  21   1 5.12989 1.45791   1
  23  21   1 7.70159 1.73043  -2
  23  21   1 7.70159 1.73043   1
  25  21   1 248.930 7.82423  -2
  25  21   1 248.930 7.82423   1
  27  21   1 42.6208 2.50456  -2
  27  21   1 42.6208 2.50456   1
  29  21   1 47.9947 2.93994  -2
  29  21   1 47.9947 2.93994   1
  31  21   1 5.31275 2.12871  -2
  31  21   1 5.31275 2.12871   1
  33  21   1 41.1089 3.15482  -2
  33  21   1 41.1089 3.15482   1
  35  21   1 105.352 4.89930  -2
  35  21   1 105.352 4.89930   1
  37  21   1 22.6457 3.22557  -2
  37  21   1 22.6457 3.22557   1
  39  21   1 143.071 6.28999  -2
  39  21   1 143.071 6.28999   1
  41  21   1 2.45954 3.75034  -2
  41  21   1 2.45954 3.75034   1
  43  21   1 5.10503 4.31593  -2
  43  21   1 5.10503 4.31593   1
  45  21   1 9.63236 5.90795  -2
  45  21   1 9.63236 5.90795   1
  47  21   1 38.3750 6.44063  -2
  47  21   1 38.3750 6.44063   1
  49  21   1 29.3846 9.04732  -2
  49  21   1 29.3846 9.04732   1
   1  23   1 251.305 12.0971  -2
   1  23   1 251.305 12.0971   1
   3  23   1 87.8600 4.66778  -2
   3  23   1 87.8600 4.66778   1
   5  23   1 185.962 9.95493  -2
   5  23   1 185.962 9.95493   1
   7  23   1 95.8296 4.57146  -2
   7  23   1 95.8296 4.57146   1
   9  23   1 71.3982 3.40476  -2
   9  23   1 71.3982 3.40476   1
  11  23   1 287.362 16.8210  -2
  11  23   1 287.362 16.8210   1
  13  23   1 102.026 5.14033  -2
  13  23   1 102.026 5.14033   1
  15  23   1 8.47822 1.74752  -2
  15  23   1 8.47822 1.74752   1
  17  23   1 158.357 6.31335  -2
  17  23   1 158.357 6.31335   1
  19  23   1 39.6589 2.09459  -2
  19  23   1 39.6589 2.09459   1
  21  23   1 31.4679 2.32915  -2
  21  23   1 31.4679 2.32915   1
  23  23   1 9.44786 1.79536  -2
  23  23   1 9.44786 1.79536   1
  25  23   1 55.7502 2.60333  -2
  25  23   1 55.7502 2.60333   1
  27  23   1 51.6725 2.75239  -2
  27  23   1 51.6725 2.75239   1
  29  23   1 142.233 4.89509  -2
  29  23   1 142.233 4.89509   1
  31  23   1 96.0533 3.74810  -2
  31  23   1 96.0533 3.74810   1
  33  23   1 12.7537 2.92236  -2
  33  23   1 12.7537 2.92236   1
  35  23   1 48.1699 3.22685  -2
  35  23   1 48.1699 3.22685   1
  37  23   1 45.7924 3.55471  -2
  37  23   1 45.7924 3.55471   1
  39  23   1 40.3439 3.72507  -2
  39  23   1 40.3439 3.72507   1
  41  23   1 -2.5915 3.90167  -2
  41  23   1 -2.5915 3.90167   1
  43  23   1 8.31604 4.51165  -2
  43  23   1 8.31604 4.51165   1
  45  23   1 1.88389 6.24948  -2
  45  23   1 1.88389 6.24948   1
  47  23   1 37.3612 7.50577  -2
  47  23   1 37.3612 7.50577   1
  49  23   1 7.49880 9.28075  -2
  49  23   1 7.49880 9.28075   1
   1  25   1 111.218 5.72925  -2
   1  25   1 111.218 5.72925   1
   3  25   1 44.6754 2.96812  -2
   3  25   1 44.6754 2.96812   1
   5  25   1 270.190 18.3453  -2
   5  25   1 270.190 18.3453   1
   7  25   1 43.9623 3.06550  -2
   7  25   1 43.9623 3.06550   1
   9  25   1 69.8462 3.85772  -2
   9  25   1 69.8462 3.85772   1
  11  25   1 152.126 6.49468  -2
  11  25   1 152.126 6.49468   1
  13  25   1 213.609 7.93882  -2
  13  25   1 213.609 7.93882   1
  15  25   1 120.081 5.22820  -2
  15  25   1 120.081 5.22820   1
  17  25   1 59.8565 3.23728  -2
  17  25   1 59.8565 3.23728   1
  19  25   1 114.309 4.84910  -2
  19  25   1 114.309 4.84910   1
  21  25   1 79.2141 3.94731  -2
  21  25   1 79.2141 3.94731   1
  23  25   1 302.494 11.2070  -2
  23  25   1 302.494 11.2070   1
  25  25   1 158.132 5.82602  -2
  25  25   1 158.132 5.82602   1
  27  25   1 40.6276 2.72969  -2
  27  25   1 40.6276 2.72969   1
  29  25   1 49.6009 2.73584  -2
  29  25   1 49.6009 2.73584   1
  31  25   1 55.8019 2.88295  -2
  31  25   1 55.8019 2.88295   1
  33  25   1 70.1880 3.67091  -2
  33  25   1 70.1880 3.67091   1
  35  25   1 10.1421 2.90426  -2
  35  25   1 10.1421 2.90426   1
  37  25   1 11.8763 3.29107  -2
  37  25   1 11.8763 3.29107   1
  39  25   1 52.6859 4.03683  -2
  39  25   1 52.6859 4.03683   1
  41  25   1 7.73286 4.32431  -2
  41  25   1 7.73286 4.32431   1
  43  25   1 126.923 7.15869  -2
  43  25   1 126.923 7.15869   1
  45  25   1 13.0414 6.28950  -2
  45  25   1 13.0414 6.28950   1
  47  25   1 3.31170 8.77793  -2
  47  25   1 3.31170 8.77793   1
  49  25   1 5.37868 8.52775  -2
  49  25   1 5.37868 8.52775   1
   1  27   1 57.6000 5.89774  -2
   1  27   1 57.6000 5.89774   1
   3  27   1 98.4557 6.32763  -2
   3  27   1 98.4557 6.32763   1
   5  27   1 2.20694 4.99861  -2
   5  27   1 2.20694 4.99861   1
   7  27   1 10.8333 2.80498  -2
   7  27   1 10.8333 2.80498   1
   9  27   1 6.35536 2.23468  -2
   9  27   1 6.35536 2.23468   1
  11  27   1 69.5979 3.90652  -2
  11  27   1 69.5979 3.90652   1
  13  27   1 67.4969 3.39737  -2
  13  27   1 67.4969 3.39737   1
  15  27   1 11.1988 1.84375  -2
  15  27   1 11.1988 1.84375   1
  17  27   1 36.1183 2.61090  -2
  17  27   1 36.1183 2.61090   1
  19  27   1 15.0910 2.25102  -2
  19  27   1 15.0910 2.25102   1
  21  27   1 118.588 6.08525  -2
  21  27   1 118.588 6.08525   1
  23  27   1 63.4809 3.91498  -2
  23  27   1 63.4809 3.91498   1
  25  27   1 171.686 7.60957  -2
  25  27   1 171.686 7.60957   1
  27  27   1 36.6917 3.48415  -2
  27  27   1 36.6917 3.48415   1
  29  27   1 -6.2765 2.63425  -2
  29  27   1 -6.2765 2.63425   1
  31  27   1 1.06684 2.70929  -2
  31  27   1 1.06684 2.70929   1
  31  29   1 13.0168 5.14458  -2
  31  27   1 13.0168 5.14458   1
  33  27   1 20.6016 3.02383  -2
  33  27   1 20.6016 3.02383   1
  35  27   1 56.3236 3.61701  -2
  35  27   1 56.3236 3.61701   1
  37  27   1 63.6717 3.90550  -2
  37  27   1 63.6717 3.90550   1
  39  27   1 -0.0058 3.65837  -2
  39  27   1 -0.0058 3.65837   1
  41  27   1 23.5111 4.95364  -2
  41  27   1 23.5111 4.95364   1
  43  27   1 2.29509 5.24567  -2
  43  27   1 2.29509 5.24567   1
  45  27   1 6.55003 6.03653  -2
  45  27   1 6.55003 6.03653   1
  47  27   1 -0.5645 8.04363  -2
  47  27   1 -0.5645 8.04363   1
   1  29   1 -0.7204 3.37729  -2
   1  29   1 -0.7204 3.37729   1
   3  29   1 33.1217 4.54156  -2
   3  29   1 33.1217 4.54156   1
   5  29   1 18.6544 5.74965  -2
   5  29   1 18.6544 5.74965   1
   7  29   1 197.519 13.5219  -2
   7  29   1 197.519 13.5219   1
   9  29   1 20.1021 2.53386  -2
   9  29   1 20.1021 2.53386   1
  11  29   1 49.6083 3.91027  -2
  11  29   1 49.6083 3.91027   1
  13  29   1 19.4259 2.33849  -2
  13  29   1 19.4259 2.33849   1
  15  29   1 31.5563 2.63647  -2
  15  29   1 31.5563 2.63647   1
  17  29   1 7.57731 2.27187  -2
  17  29   1 7.57731 2.27187   1
  19  29   1 93.0831 6.85490  -2
  19  29   1 93.0831 6.85490   1
  21  29   1 164.459 10.5795  -2
  21  29   1 164.459 10.5795   1
  23  29   1 18.9753 4.33660  -2
  23  29   1 18.9753 4.33660   1
  25  29   1 77.8731 5.77757  -2
  25  29   1 77.8731 5.77757   1
  27  29   1 37.1000 5.22074  -2
  27  29   1 37.1000 5.22074   1
  29  29   1 8.86114 3.58810  -2
  29  29   1 8.86114 3.58810   1
  31  29   1 12.7039 3.81617  -2
  31  29   1 12.7039 3.81617   1
  33  29   1 12.3856 4.06836  -2
  33  29   1 12.3856 4.06836   1
  35  29   1 72.3751 5.61832  -2
  35  29   1 72.3751 5.61832   1
  37  29   1 34.8019 4.78392  -2
  37  29   1 34.8019 4.78392   1
  39  29   1 2.32055 4.55322  -2
  39  29   1 2.32055 4.55322   1
  41  29   1 17.2514 5.18280  -2
  41  29   1 17.2514 5.18280   1
  43  29   1 7.98664 5.62361  -2
  43  29   1 7.98664 5.62361   1
  45  29   1 11.5080 6.79385  -2
  45  29   1 11.5080 6.79385   1
  47  29   1 3.20093 11.1976  -2
  47  29   1 3.20093 11.1976   1
   1  31   1 4.39986 3.70543  -2
   1  31   1 4.39986 3.70543   1
   3  31   1 18.1642 4.19231  -2
   3  31   1 18.1642 4.19231   1
   5  31   1 10.8367 5.71806  -2
   5  31   1 10.8367 5.71806   1
   7  31   1 16.1807 3.27041  -2
   7  31   1 16.1807 3.27041   1
   9  31   1 0.94685 3.11102  -2
   9  31   1 0.94685 3.11102   1
  11  31   1 2.12311 2.71711  -2
  11  31   1 2.12311 2.71711   1
  13  31   1 35.9978 3.18207  -2
  13  31   1 35.9978 3.18207   1
  15  31   1 145.322 7.38178  -2
  15  31   1 145.322 7.38178   1
  17  31   1 142.418 6.36365  -2
  17  31   1 142.418 6.36365   1
  19  31   1 23.7436 4.49865  -2
  19  31   1 23.7436 4.49865   1
  21  31   1 3.82666 3.63625  -2
  21  31   1 3.82666 3.63625   1
  23  31   1 2.44353 4.93668  -2
  23  31   1 2.44353 4.93668   1
  25  31   1 7.21438 5.10379  -2
  25  31   1 7.21438 5.10379   1
  27  31   1 24.5768 6.07913  -2
  27  31   1 24.5768 6.07913   1
  29  31   1 -1.4728 5.79853  -2
  29  31   1 -1.4728 5.79853   1
  31  31   1 10.3597 6.03125  -2
  31  31   1 10.3597 6.03125   1
  33  31   1 3.28296 6.46801  -2
  33  31   1 3.28296 6.46801   1
  35  31   1 11.9965 7.18430  -2
  35  31   1 11.9965 7.18430   1
  37  31   1 39.6121 5.90304  -2
  37  31   1 39.6121 5.90304   1
  39  31   1 1.74453 5.55868  -2
  39  31   1 1.74453 5.55868   1
  41  31   1 5.18035 6.26873  -2
  41  31   1 5.18035 6.26873   1
  43  31   1 11.7109 7.03652  -2
  43  31   1 11.7109 7.03652   1
  45  31   1 1.35242 7.84836  -2
  45  31   1 1.35242 7.84836   1
  47  31   1 5.87807 8.02419   1
   1  33   1 1.30886 0.67272   1
   3  33   1 111.908 14.2779  -2
   3  33   1 111.908 14.2779   1
   5  33   1 29.3240 7.15280  -2
   5  33   1 29.3240 7.15280   1
   7  33   1 30.6839 3.97428  -2
   7  33   1 30.6839 3.97428   1
   9  33   1 116.455 10.5833  -2
   9  33   1 116.455 10.5833   1
  11  33   1 3.59284 2.98028  -2
  11  33   1 3.59284 2.98028   1
  13  33   1 10.6278 3.05390  -2
  13  33   1 10.6278 3.05390   1
  15  33   1 7.08438 3.05842  -2
  15  33   1 7.08438 3.05842   1
  17  33   1 22.1405 3.27510  -2
  17  33   1 22.1405 3.27510   1
  19  33   1 118.240 11.3177  -2
  19  33   1 118.240 11.3177   1
  21  33   1 137.540 9.19517  -2
  21  33   1 137.540 9.19517   1
  23  33   1 3.98931 3.93757  -2
  23  33   1 3.98931 3.93757   1
  25  33   1 92.8293 6.59073  -2
  25  33   1 92.8293 6.59073   1
  27  33   1 106.441 9.72329  -2
  27  33   1 106.441 9.72329   1
  29  33   1 18.4176 7.44709  -2
  29  33   1 18.4176 7.44709   1
  31  33   1 17.3295 6.45009  -2
  31  33   1 17.3295 6.45009   1
  33  33   1 8.50243 6.67596  -2
  33  33   1 8.50243 6.67596   1
  35  33   1 32.0495 7.80749  -2
  35  33   1 32.0495 7.80749   1
  37  33   1 8.89554 8.00111  -2
  37  33   1 8.89554 8.00111   1
  39  33   1 6.65214 8.66474  -2
  39  33   1 6.65214 8.66474   1
  41  33   1 7.55145 18.2744  -2
  41  33   1 7.55145 18.2744   1
  43  33   1 10.0614 9.47117  -2
  43  33   1 10.0614 9.47117   1
  45  33   1 23.8587 11.4349  -2
  45  33   1 23.8587 11.4349   1
   1  35   1 21.7116 1.06923   1
   3  35   1 24.0015 1.10898   1
   5  35   1 18.5759 1.05456   1
   7  35   1 208.024 17.8479  -2
   7  35   1 208.024 17.8479   1
   9  35   1 43.1828 5.81232  -2
   9  35   1 43.1828 5.81232   1
  11  35   1 59.0098 6.72110  -2
  11  35   1 59.0098 6.72110   1
  13  35   1 72.1670 5.45116  -2
  13  35   1 72.1670 5.45116   1
  15  35   1 4.73326 4.53990  -2
  15  35   1 4.73326 4.53990   1
  17  35   1 40.1545 1.66837   1
  19  35   1 9.56550 5.10940  -2
  19  35   1 9.56550 5.10940   1
  21  35   1 26.1611 4.45134  -2
  21  35   1 26.1611 4.45134   1
  23  35   1 33.0726 4.70640  -2
  23  35   1 33.0726 4.70640   1
  25  35   1 26.6179 4.75234  -2
  25  35   1 26.6179 4.75234   1
  27  35   1 32.5095 5.03836  -2
  27  35   1 32.5095 5.03836   1
  29  35   1 21.4300 5.03192  -2
  29  35   1 21.4300 5.03192   1
  31  35   1 21.4475 7.06291  -2
  31  35   1 21.4475 7.06291   1
  33  35   1 27.5296 7.56236  -2
  33  35   1 27.5296 7.56236   1
  35  35   1 41.8853 8.36725  -2
  35  35   1 41.8853 8.36725   1
  37  35   1 3.16493 15.8955  -2
  37  35   1 3.16493 15.8955   1
  39  35   1 23.9936 18.9372  -2
  39  35   1 23.9936 18.9372   1
  41  35   1 262.354 36.6703  -2
  41  35   1 262.354 36.6703   1
  43  35   1 6.71866 3.03281   1
  45  35   1 2.93350 4.82517   1
   1  37   1 29.4479 1.27167   1
   3  37   1 141.013 3.96553   1
   5  37   1 43.1203 1.63626   1
   7  37   1 2.68990 4.35647  -2
   7  37   1 2.68990 4.35647   1
   9  37   1 28.6116 5.33114  -2
   9  37   1 28.6116 5.33114   1
  11  37   1 84.9193 2.58813   1
  13  37   1 22.8518 5.30962  -2
  13  37   1 22.8518 5.30962   1
  15  37   1 55.0179 7.20569  -2
  15  37   1 55.0179 7.20569   1
  17  37   1 0.42572 0.93338   1
  19  37   1 3.53804 1.07236   1
  21  37   1 3.78989 4.05492  -2
  21  37   1 3.78989 4.05492   1
  23  37   1 19.5085 4.55671  -2
  23  37   1 19.5085 4.55671   1
  25  37   1 10.2725 4.11827  -2
  25  37   1 10.2725 4.11827   1
  27  37   1 38.8855 6.15468  -2
  27  37   1 38.8855 6.15468   1
  29  37   1 35.2392 13.6871  -2
  29  37   1 35.2392 13.6871   1
  31  37   1 13.9375 7.39201  -2
  31  37   1 13.9375 7.39201   1
  33  37   1 16.4090 7.83848  -2
  33  37   1 16.4090 7.83848   1
  35  37   1 10.0004 2.32372   1
  37  37   1 11.8344 2.54833   1
  39  37   1 7.20678 2.67247   1
  41  37   1 2.51286 2.80366   1
  43  37   1 14.9125 3.30281   1
   1  39   1 90.8752 2.73627   1
   3  39   1 51.3192 1.81590   1
   5  39   1 228.958 19.8252  -2
   5  39   1 228.958 19.8252   1
   7  39   1 93.1270 9.42983  -2
   7  39   1 93.1270 9.42983   1
   9  39   1 62.3495 7.08862  -2
   9  39   1 62.3495 7.08862   1
  11  39   1 36.2861 1.48451   1
  13  39   1 68.2436 7.94544  -2
  13  39   1 68.2436 7.94544   1
  15  39   1 74.0569 2.54791   1
  17  39   1 3.25057 1.01971   1
  19  39   1 26.2174 1.58383   1
  21  39   1 34.9954 1.82707   1
  23  39   1 4.65577 1.23904   1
  25  39   1 15.8839 1.56945   1
  27  39   1 14.6324 1.72570   1
  29  39   1 8.97461 1.70390   1
  31  39   1 1.48972 1.73006   1
  33  39   1 16.0669 2.14362   1
  35  39   1 13.1370 2.27697   1
  37  39   1 2.80957 2.45073   1
  39  39   1 4.35750 2.70626   1
  41  39   1 17.5817 3.23303   1
  43  39   1 11.1530 4.65027   1
   1  41   1 158.519 4.71182   1
   3  41   1 15.4767 1.13585   1
   5  41   1 12.9779 5.41859  -2
   5  41   1 12.9779 5.41859   1
   7  41   1 25.7708 1.35964   1
   9  41   1 99.5528 3.07706   1
  11  41   1 140.876 4.26334   1
  13  41   1 28.4984 1.43260   1
  15  41   1 5.71034 1.10399   1
  17  41   1 25.3601 1.63708   1
  19  41   1 36.4545 1.96107   1
  21  41   1 48.1252 2.29404   1
  23  41   1 40.9396 2.12347   1
  25  41   1 20.3755 1.84641   1
  27  41   1 17.0640 1.96920   1
  29  41   1 50.5733 3.01143   1
  31  41   1 23.0206 2.33558   1
  33  41   1 -1.0926 2.02572   1
  35  41   1 0.01153 2.26543   1
  37  41   1 15.8461 2.98236   1
  39  41   1 4.82530 3.08171   1
  41  41   1 2.40175 3.34880   1
   1  43   1 11.6616 1.06311   1
   3  43   1 1.86733 0.92173   1
   5  43   1 33.8269 1.54930   1
   7  43   1 9.04417 1.06488   1
   9  43   1 62.8666 2.29552   1
  11  43   1 20.3568 1.30596   1
  13  43   1 36.7544 1.80027   1
  15  43   1 1.61736 1.11330   1
  17  43   1 0.81964 1.26244   1
  19  43   1 14.9900 1.54804   1
  21  43   1 17.6121 1.64414   1
  23  43   1 18.4544 1.71224   1
  25  43   1 3.18897 1.43357   1
  27  43   1 6.39301 1.85724   1
  29  43   1 2.49283 1.91126   1
  31  43   1 15.0624 2.33433   1
  33  43   1 7.54530 2.31397   1
  35  43   1 13.1156 2.61824   1
  37  43   1 3.01439 2.82881   1
  39  43   1 -1.8431 3.72523   1
   1  45   1 24.1321 1.35877   1
   3  45   1 13.5101 1.21749   1
   5  45   1 46.3821 1.89472   1
   7  45   1 -0.8660 0.98783   1
   9  45   1 3.74663 1.05367   1
  11  45   1 6.04658 1.10213   1
  13  45   1 29.2693 1.66306   1
  15  45   1 27.9303 1.66057   1
  17  45   1 2.93926 1.33748   1
  19  45   1 11.6433 1.51496   1
  21  45   1 5.43843 1.44749   1
  23  45   1 1.60829 1.44929   1
  25  45   1 -0.5345 1.52543   1
  27  45   1 3.91423 1.94898   1
  29  45   1 3.13963 2.08501   1
  31  45   1 5.44205 2.23769   1
  33  45   1 4.79665 2.36159   1
  35  45   1 1.86075 2.53727   1
  37  45   1 17.7188 3.41665   1
   1  47   1 22.7759 1.38171   1
   3  47   1 12.3039 1.19435   1
   5  47   1 17.7457 1.30008   1
   7  47   1 19.5071 1.34042   1
   9  47   1 15.3439 1.30367   1
  11  47   1 11.4891 1.29874   1
  13  47   1 21.6866 1.52492   1
  15  47   1 10.7445 1.36387   1
  17  47   1 8.30969 1.52128   1
  19  47   1 8.39265 1.55998   1
  21  47   1 1.11063 1.49298   1
  23  47   1 2.48014 1.58643   1
  25  47   1 2.16722 1.62457   1
  27  47   1 45.0267 3.19321   1
  29  47   1 1.95848 2.17294   1
  31  47   1 2.61367 2.30638   1
  33  47   1 -1.5682 2.43224   1
  35  47   1 9.25946 2.90500   1
  37  47   1 16.7359 3.59446   1
   1  49   1 2.32484 1.08880   1
   3  49   1 18.1564 1.34250   1
   5  49   1 10.7799 1.19832   1
   7  49   1 2.03679 1.11995   1
   9  49   1 13.5518 1.31267   1
  11  49   1 1.88498 1.25025   1
  13  49   1 14.0066 1.46052   1
  15  49   1 2.19210 1.42972   1
  17  49   1 2.85221 1.50907   1
  19  49   1 7.19295 1.57565   1
  21  49   1 11.5975 1.68268   1
  23  49   1 0.42399 1.63267   1
  25  49   1 15.5548 1.93783   1
  27  49   1 7.20640 2.26322   1
  29  49   1 4.01914 2.31904   1
  31  49   1 7.78140 2.51868   1
  33  49   1 5.00747 2.69244   1
  35  49   1 4.86648 3.02489   1
   1  51   1 10.3497 1.27285   1
   3  51   1 8.90117 1.22561   1
   5  51   1 7.42238 1.23699   1
   7  51   1 21.7182 1.48801   1
   9  51   1 2.34396 1.27743   1
  11  51   1 6.34582 1.35637   1
  13  51   1 4.23210 1.42295   1
  15  51   1 0.74768 1.52014   1
  17  51   1 -0.0693 1.58667   1
  19  51   1 9.00029 1.74155   1
  21  51   1 5.53924 1.70099   1
  23  51   1 10.2859 1.82721   1
  25  51   1 1.53096 1.85623   1
  27  51   1 1.36510 2.30547   1
  29  51   1 4.17047 2.47822   1
  31  51   1 9.75308 2.75721   1
  33  51   1 0.13562 2.95342   1
   1  53   1 4.38056 1.25673   1
   3  53   1 -1.1491 1.21261   1
   5  53   1 0.94287 1.25821   1
   7  53   1 11.9735 1.45582   1
   9  53   1 2.86055 1.38587   1
  11  53   1 4.30033 1.40532   1
  13  53   1 2.55805 1.46807   1
  15  53   1 4.78228 1.59510   1
  17  53   1 1.61903 1.70295   1
  19  53   1 18.8470 1.93341   1
  21  53   1 1.04548 1.78163   1
  23  53   1 2.35267 1.89319   1
  25  53   1 8.53980 2.02259   1
  27  53   1 13.3897 2.68437   1
  29  53   1 10.2710 2.70850   1
  31  53   1 12.6885 3.11517   1
   1  55   1 2.86411 1.31532   1
   3  55   1 14.4068 1.43877   1
   5  55   1 4.91786 1.40012   1
   7  55   1 1.01596 1.39436   1
   9  55   1 3.94164 1.49074   1
  11  55   1 9.86626 1.55002   1
  13  55   1 -0.4906 1.66744   1
  15  55   1 3.96447 1.73752   1
  17  55   1 11.1645 1.84262   1
  19  55   1 6.82847 1.87568   1
  21  55   1 8.52858 1.94087   1
  23  55   1 7.00908 2.03514   1
  25  55   1 14.2827 2.30759   1
  27  55   1 14.4899 2.83346   1
   1  57   1 15.0056 1.55017   1
   3  57   1 2.54138 1.45623   1
   5  57   1 8.48195 1.57132   1
   7  57   1 28.4402 1.90103   1
   9  57   1 33.5387 2.02338   1
  11  57   1 3.17411 1.61596   1
  13  57   1 10.6600 1.93243   1
  15  57   1 2.01854 1.81480   1
  17  57   1 10.9393 2.07240   1
  19  57   1 3.60435 1.97828   1
  21  57   1 -0.6141 2.06926   1
  23  57   1 9.90484 2.35095   1
  25  57   1 3.08934 2.48875   1
   1  59   1 26.0930 1.80887   1
   3  59   1 7.07446 1.59592   1
   5  59   1 -0.5859 1.59896   1
   7  59   1 12.2009 1.68346   1
   9  59   1 2.93331 1.66049   1
  11  59   1 15.4751 1.80637   1
  13  59   1 -0.1003 1.92211   1
  15  59   1 9.03010 2.03245   1
  17  59   1 2.73584 2.10044   1
  19  59   1 8.57189 2.25983   1
  21  59   1 24.3340 2.53029   1
   1  61   1 3.38594 1.62805   1
   3  61   1 8.03532 1.67344   1
   5  61   1 11.6244 1.70347   1
   7  61   1 0.23476 1.74466   1
   9  61   1 3.52631 1.82820   1
  11  61   1 19.6903 2.14197   1
  13  61   1 8.53613 2.07865   1
  15  61   1 2.86132 2.22556   1
  17  61   1 1.89907 2.28434   1
   1  63   1 2.53598 1.71496   1
   3  63   1 -1.7176 1.84036   1
   5  63   1 9.19075 1.79004   1
   7  63   1 7.98818 1.83593   1
   9  63   1 4.05118 2.02942   1
  11  63   1 7.09933 2.24784   1
   2   2   2 603.187 35.0208  -2
   2   0   2 603.187 35.0208   1
   6   2   2 1245.51 101.931  -2
   6   0   2 1245.51 101.931   1
  10   2   2 2294.41 126.508  -2
  10   0   2 2294.41 126.508   1
  14   2   2 244.027 20.9843  -2
  14   0   2 244.027 20.9843   1
  38   0   2 58.4752 12.5997  -2
  38   0   2 58.4752 12.5997   1
  40   0   2 16.1008 11.9680   1
  42   2   2 45.6758 13.3329  -2
  42   0   2 45.6758 13.3329   1
  42   0   2 55.3295 7.49524  -2
  42   0   2 55.3295 7.49524   1
  44   0   2 2.74592 7.65710   1
  46   0   2 127.565 11.7282  -2
  46   0   2 127.565 11.7282   1
  46   2   2 139.264 22.1119  -2
  46   0   2 139.264 22.1119   1
  48   0   2 5.03696 17.2799   1
  50   2   2 37.4464 18.0772  -2
  50   0   2 37.4464 18.0772   1
  50   0   2 60.8197 19.5706  -2
  50   0   2 60.8197 19.5706   1
   0   2   2 109.223 7.28645   1
   2   0   2 227.451 10.7447  -2
   2   2   2 227.451 10.7447   1
   2   4   2 93.6977 6.16337  -2
   2   2   2 93.6977 6.16337   1
   4   4   2 68.2084 7.46484  -2
   4   2   2 68.2084 7.46484   1
   6   0   2 478.969 26.7390  -2
   6   2   2 478.969 26.7390   1
   6   4   2 200.529 17.3576  -2
   6   2   2 200.529 17.3576   1
   8   4   2 106.264 10.3416  -2
   8   2   2 106.264 10.3416   1
  10   4   2 859.199 70.6418  -2
  10   2   2 859.199 70.6418   1
  10   0   2 1366.51 75.4863  -2
  10   2   2 1366.51 75.4863   1
  12   4   2 929.187 76.4341  -2
  12   2   2 929.187 76.4341   1
  14   4   2 267.548 22.8794  -2
  14   2   2 267.548 22.8794   1
  14   0   2 235.152 20.2846  -2
  14   2   2 235.152 20.2846   1
  16   2   2 150.201 14.0915   1
  26   0   2 75.6404 11.7733  -2
  26   2   2 75.6404 11.7733   1
  28   2   2 1.17904 7.91367   1
  30   0   2 159.507 20.7195  -2
  30   2   2 159.507 20.7195   1
  32   2   2 89.6539 14.1837   1
  34   2   2 59.9829 11.6334  -2
  34   2   2 59.9829 11.6334   1
  34   0   2 47.9568 11.3663  -2
  34   2   2 47.9568 11.3663   1
  36   2   2 8.88978 9.79333  -2
  36   2   2 8.88978 9.79333   1
  38   0   2 29.2414 10.7407  -2
  38   2   2 29.2414 10.7407   1
  38   2   2 29.5179 10.9796  -2
  38   2   2 29.5179 10.9796   1
  40   2   2 78.3370 14.9481  -2
  40   2   2 78.3370 14.9481   1
  42   0   2 18.2693 12.8552  -2
  42   2   2 18.2693 12.8552   1
  42   2   2 4.90775 6.46684  -2
  42   2   2 4.90775 6.46684   1
  44   2   2 10.3455 5.18475  -2
  44   2   2 10.3455 5.18475   1
  46   2   2 62.5564 6.43047  -2
  46   2   2 62.5564 6.43047   1
  46   0   2 55.8930 16.3966  -2
  46   2   2 55.8930 16.3966   1
  48   2   2 45.6311 11.7641  -2
  48   2   2 45.6311 11.7641   1
  50   0   2 44.5190 17.8863  -2
  50   2   2 44.5190 17.8863   1
  50   2   2 35.9200 11.4980  -2
  50   2   2 35.9200 11.4980   1
   2   6   2 136.868 12.2085  -2
   2   4   2 136.868 12.2085   1
   2   2   2 78.5549 3.69878  -2
   2   4   2 78.5549 3.69878   1
   4   2   2 72.1851 4.01908  -2
   4   4   2 72.1851 4.01908   1
   4   6   2 68.3033 7.42413  -2
   4   4   2 68.3033 7.42413   1
   6   2   2 94.0780 4.83967  -2
   6   4   2 94.0780 4.83967   1
   6   6   2 100.272 9.70485  -2
   6   4   2 100.272 9.70485   1
   8   2   2 137.255 6.44492  -2
   8   4   2 137.255 6.44492   1
   8   6   2 137.104 12.6128  -2
   8   4   2 137.104 12.6128   1
  10   2   2 348.933 14.4001  -2
  10   4   2 348.933 14.4001   1
  10   6   2 240.688 20.8691  -2
  10   4   2 240.688 20.8691   1
  12   2   2 474.819 23.7351  -2
  12   4   2 474.819 23.7351   1
  12   6   2 296.449 25.2298  -2
  12   4   2 296.449 25.2298   1
  14   2   2 361.151 23.9490  -2
  14   4   2 361.151 23.9490   1
  16   2   2 106.481 13.5043  -2
  16   4   2 106.481 13.5043   1
  18   2   2 57.7549 9.16356  -2
  18   4   2 57.7549 9.16356   1
  20   2   2 21.8262 6.36354  -2
  20   4   2 21.8262 6.36354   1
  22   2   2 23.6644 6.75959  -2
  22   4   2 23.6644 6.75959   1
  24   2   2 39.6376 8.55137  -2
  24   4   2 39.6376 8.55137   1
  26   2   2 81.4745 12.4223  -2
  26   4   2 81.4745 12.4223   1
  28   2   2 6.94762 7.90251  -2
  28   4   2 6.94762 7.90251   1
  30   2   2 110.717 15.8095  -2
  30   4   2 110.717 15.8095   1
  30   4   2 128.892 17.3865  -2
  30   4   2 128.892 17.3865   1
  32   2   2 64.6510 11.9212  -2
  32   4   2 64.6510 11.9212   1
  32   4   2 72.9358 12.5453  -2
  32   4   2 72.9358 12.5453   1
  34   4   2 47.1756 10.9857  -2
  34   4   2 47.1756 10.9857   1
  34   2   2 26.8132 10.0062  -2
  34   4   2 26.8132 10.0062   1
  36   2   2 1.38118 10.2592  -2
  36   4   2 1.38118 10.2592   1
  36   4   2 13.1362 10.2709  -2
  36   4   2 13.1362 10.2709   1
  38   2   2 6.50051 10.2100  -2
  38   4   2 6.50051 10.2100   1
  38   4   2 25.6369 5.95073  -2
  38   4   2 25.6369 5.95073   1
  40   4   2 46.7310 6.49587  -2
  40   4   2 46.7310 6.49587   1
  40   2   2 33.5672 12.4052  -2
  40   4   2 33.5672 12.4052   1
  42   4   2 8.82170 6.35975  -2
  42   4   2 8.82170 6.35975   1
  42   2   2 -8.0273 12.3584  -2
  42   4   2 -8.0273 12.3584   1
  44   4   2 5.30925 7.09171  -2
  44   4   2 5.30925 7.09171   1
  44   2   2 15.3673 13.4361  -2
  44   4   2 15.3673 13.4361   1
  44   6   2 1.35817 10.9585  -2
  44   4   2 1.35817 10.9585   1
  46   4   2 54.8960 6.83474  -2
  46   4   2 54.8960 6.83474   1
  46   2   2 41.7515 15.2547  -2
  46   4   2 41.7515 15.2547   1
  48   4   2 15.7165 9.77896  -2
  48   4   2 15.7165 9.77896   1
  48   2   2 21.4832 16.0761  -2
  48   4   2 21.4832 16.0761   1
  50   2   2 44.1519 18.6234  -2
  50   4   2 44.1519 18.6234   1
  50   4   2 56.1857 12.1658  -2
  50   4   2 56.1857 12.1658   1
   0   6   2 220.865 10.5727   1
   2   4   2 264.993 10.6321  -2
   2   6   2 264.993 10.6321   1
   2   8   2 272.745 22.9938  -2
   2   6   2 272.745 22.9938   1
   4   4   2 105.920 4.59525  -2
   4   6   2 105.920 4.59525   1
   4   8   2 112.728 10.5541  -2
   4   6   2 112.728 10.5541   1
   6   4   2 177.830 8.34053  -2
   6   6   2 177.830 8.34053   1
   6   8   2 185.784 16.2713  -2
   6   6   2 185.784 16.2713   1
   8   8   2 151.833 13.6613  -2
   8   6   2 151.833 13.6613   1
   8   4   2 151.940 7.07056  -2
   8   6   2 151.940 7.07056   1
  10   4   2 330.077 16.3440  -2
  10   6   2 330.077 16.3440   1
  10   8   2 505.399 42.0028  -2
  10   6   2 505.399 42.0028   1
  12   4   2 146.786 7.86542  -2
  12   6   2 146.786 7.86542   1
  12   8   2 131.753 12.2901  -2
  12   6   2 131.753 12.2901   1
  14   4   2 279.494 18.8161  -2
  14   6   2 279.494 18.8161   1
  16   8   2 104.134 10.4752  -2
  16   6   2 104.134 10.4752   1
  16   4   2 104.674 7.96587  -2
  16   6   2 104.674 7.96587   1
  18   4   2 22.4934 6.32637  -2
  18   6   2 22.4934 6.32637   1
  18   8   2 29.6341 5.60301  -2
  18   6   2 29.6341 5.60301   1
  20   4   2 22.4230 6.50619  -2
  20   6   2 22.4230 6.50619   1
  22   4   2 15.2295 6.38348  -2
  22   6   2 15.2295 6.38348   1
  24   4   2 26.9476 7.71412  -2
  24   6   2 26.9476 7.71412   1
  26   4   2 31.7236 8.29488  -2
  26   6   2 31.7236 8.29488   1
  28   6   2 13.5143 7.98989  -2
  28   6   2 13.5143 7.98989   1
  28   4   2 9.93913 8.05899  -2
  28   6   2 9.93913 8.05899   1
  30   4   2 24.8108 8.79647  -2
  30   6   2 24.8108 8.79647   1
  30   6   2 40.8105 9.93655  -2
  30   6   2 40.8105 9.93655   1
  32   6   2 69.7305 6.61432  -2
  32   6   2 69.7305 6.61432   1
  32   4   2 60.7187 11.6723  -2
  32   6   2 60.7187 11.6723   1
  34   4   2 5.02135 9.10892  -2
  34   6   2 5.02135 9.10892   1
  34   6   2 25.3575 5.66860  -2
  34   6   2 25.3575 5.66860   1
  36   6   2 32.3522 5.69699  -2
  36   6   2 32.3522 5.69699   1
  36   4   2 30.2259 10.9203  -2
  36   6   2 30.2259 10.9203   1
  38   6   2 27.8371 5.41752  -2
  38   6   2 27.8371 5.41752   1
  38   4   2 14.2574 11.4710  -2
  38   6   2 14.2574 11.4710   1
  40   6   2 16.6009 5.88108  -2
  40   6   2 16.6009 5.88108   1
  40   4   2 32.7181 11.9780  -2
  40   6   2 32.7181 11.9780   1
  42   6   2 8.10217 6.25912  -2
  42   6   2 8.10217 6.25912   1
  42   4   2 3.47660 12.1028  -2
  42   6   2 3.47660 12.1028   1
  44   4   2 15.5578 14.0191  -2
  44   6   2 15.5578 14.0191   1
  44   8   2 0.41872 10.9887  -2
  44   6   2 0.41872 10.9887   1
  44   6   2 6.04829 7.12911  -2
  44   6   2 6.04829 7.12911   1
  46   4   2 41.9727 15.8856  -2
  46   6   2 41.9727 15.8856   1
  46   6   2 50.8216 8.09603  -2
  46   6   2 50.8216 8.09603   1
  48   6   2 33.1259 7.77950  -2
  48   6   2 33.1259 7.77950   1
  48   4   2 52.4332 17.3890  -2
  48   6   2 52.4332 17.3890   1
  50   6   2 37.0458 11.7181  -2
  50   6   2 37.0458 11.7181   1
  50   4   2 62.0536 19.6168  -2
  50   6   2 62.0536 19.6168   1
   2   6   2 194.081 7.46786  -2
   2   8   2 194.081 7.46786   1
   2  10   2 134.273 12.2249  -2
   2   8   2 134.273 12.2249   1
   4   6   2 124.840 4.73911  -2
   4   8   2 124.840 4.73911   1
   4  10   2 103.673 9.96537  -2
   4   8   2 103.673 9.96537   1
   6   6   2 154.762 6.77779  -2
   6   8   2 154.762 6.77779   1
   6  10   2 132.353 12.1467  -2
   6   8   2 132.353 12.1467   1
   8  10   2 178.575 16.0987  -2
   8   8   2 178.575 16.0987   1
   8   6   2 188.548 8.62439  -2
   8   8   2 188.548 8.62439   1
  10  10   2 726.193 59.8949  -2
  10   8   2 726.193 59.8949   1
  10   6   2 893.420 49.6132  -2
  10   8   2 893.420 49.6132   1
  12   6   2 137.830 7.57139  -2
  12   8   2 137.830 7.57139   1
  12  10   2 107.206 10.5930  -2
  12   8   2 107.206 10.5930   1
  14   6   2 76.3284 6.28648  -2
  14   8   2 76.3284 6.28648   1
  14  10   2 27.6901 5.30401  -2
  14   8   2 27.6901 5.30401   1
  16   6   2 80.9118 6.55871  -2
  16   8   2 80.9118 6.55871   1
  16  10   2 66.1142 7.75653  -2
  16   8   2 66.1142 7.75653   1
  18   8   2 -0.0820 1.82285   1
  20   6   2 4.62304 5.98757  -2
  20   8   2 4.62304 5.98757   1
  22   6   2 28.7834 7.19584  -2
  22   8   2 28.7834 7.19584   1
  22   8   2 72.5964 7.52681  -2
  22   8   2 72.5964 7.52681   1
  24   6   2 28.4981 8.01502  -2
  24   8   2 28.4981 8.01502   1
  26   6   2 54.7250 10.0991  -2
  26   8   2 54.7250 10.0991   1
  28  10   2 21.2997 6.19806  -2
  28   8   2 21.2997 6.19806   1
  28   6   2 -6.1169 7.70404  -2
  28   8   2 -6.1169 7.70404   1
  28   8   2 31.6790 5.81443  -2
  28   8   2 31.6790 5.81443   1
  30  10   2 86.0202 9.09680  -2
  30   8   2 86.0202 9.09680   1
  30   8   2 64.9618 6.26251  -2
  30   8   2 64.9618 6.26251   1
  30   6   2 45.7542 10.8059  -2
  30   8   2 45.7542 10.8059   1
  32   6   2 39.6863 10.7382  -2
  32   8   2 39.6863 10.7382   1
  32   8   2 40.5409 5.75169  -2
  32   8   2 40.5409 5.75169   1
  34   6   2 -4.4253 9.57264  -2
  34   8   2 -4.4253 9.57264   1
  34   8   2 8.23467 5.33231  -2
  34   8   2 8.23467 5.33231   1
  36   6   2 27.9764 11.3653  -2
  36   8   2 27.9764 11.3653   1
  36   8   2 37.1958 5.76989  -2
  36   8   2 37.1958 5.76989   1
  38   6   2 23.5222 11.7487  -2
  38   8   2 23.5222 11.7487   1
  38   8   2 16.5272 5.46382  -2
  38   8   2 16.5272 5.46382   1
  40   8   2 23.6399 5.98412  -2
  40   8   2 23.6399 5.98412   1
  40   6   2 30.3660 12.7007  -2
  40   8   2 30.3660 12.7007   1
  40  10   2 15.3181 8.81521  -2
  40   8   2 15.3181 8.81521   1
  42   8   2 24.1520 6.54683  -2
  42   8   2 24.1520 6.54683   1
  42  10   2 18.1984 10.1767  -2
  42   8   2 18.1984 10.1767   1
  42   6   2 9.95302 12.1573  -2
  42   8   2 9.95302 12.1573   1
  44   8   2 6.19822 7.03922  -2
  44   8   2 6.19822 7.03922   1
  44  10   2 -3.4963 11.6342  -2
  44   8   2 -3.4963 11.6342   1
  44   6   2 19.4123 13.4444  -2
  44   8   2 19.4123 13.4444   1
  46   8   2 39.1476 8.35274  -2
  46   8   2 39.1476 8.35274   1
  46   6   2 34.2565 16.0867  -2
  46   8   2 34.2565 16.0867   1
  48   8   2 36.1111 7.44957  -2
  48   8   2 36.1111 7.44957   1
  48   6   2 44.0428 17.1024  -2
  48   8   2 44.0428 17.1024   1
  50   6   2 57.3970 20.0283  -2
  50   8   2 57.3970 20.0283   1
  50   8   2 51.6265 12.7729  -2
  50   8   2 51.6265 12.7729   1
   0  10   2 180.339 9.49429   1
   2   8   2 58.7502 2.72207  -2
   2  10   2 58.7502 2.72207   1
   4   8   2 47.9693 2.35598  -2
   4  10   2 47.9693 2.35598   1
   4  12   2 12.8228 4.19366  -2
   4  10   2 12.8228 4.19366   1
   6   8   2 126.865 4.79628  -2
   6  10   2 126.865 4.79628   1
   6  12   2 153.747 13.7158  -2
   6  10   2 153.747 13.7158   1
   8   8   2 155.238 8.38029  -2
   8  10   2 155.238 8.38029   1
   8  12   2 107.219 10.7124  -2
   8  10   2 107.219 10.7124   1
  10   8   2 304.126 12.7222  -2
  10  10   2 304.126 12.7222   1
  10  12   2 91.2415 9.17569  -2
  10  10   2 91.2415 9.17569   1
  12   8   2 54.3922 3.96026  -2
  12  10   2 54.3922 3.96026   1
  12  10   2 21.6802 3.43836  -2
  12  10   2 21.6802 3.43836   1
  12  12   2 14.1645 4.68500  -2
  12  10   2 14.1645 4.68500   1
  14   8   2 65.7460 5.90252  -2
  14  10   2 65.7460 5.90252   1
  14  12   2 71.2366 8.00858  -2
  14  10   2 71.2366 8.00858   1
  16  10   2 51.8007 5.02923  -2
  16  10   2 51.8007 5.02923   1
  16  12   2 71.5571 8.12247  -2
  16  10   2 71.5571 8.12247   1
  16   8   2 59.5912 5.50414  -2
  16  10   2 59.5912 5.50414   1
  18   8   2 -5.5914 5.29220  -2
  18  10   2 -5.5914 5.29220   1
  20   8   2 -14.321 6.21002  -2
  20  10   2 -14.321 6.21002   1
  22   8   2 120.684 15.8928  -2
  22  10   2 120.684 15.8928   1
  22  10   2 152.884 12.7762  -2
  22  10   2 152.884 12.7762   1
  24  10   2 82.8350 8.05480  -2
  24  10   2 82.8350 8.05480   1
  24   8   2 66.8733 10.9002  -2
  24  10   2 66.8733 10.9002   1
  26   8   2 146.600 19.1355  -2
  26  10   2 146.600 19.1355   1
  26  10   2 165.740 13.8554  -2
  26  10   2 165.740 13.8554   1
  28  12   2 49.2812 6.88696  -2
  28  10   2 49.2812 6.88696   1
  28   8   2 44.8487 9.97415  -2
  28  10   2 44.8487 9.97415   1
  28  10   2 66.2754 7.21584  -2
  28  10   2 66.2754 7.21584   1
  30   8   2 106.328 15.7603  -2
  30  10   2 106.328 15.7603   1
  30  12   2 116.161 11.0861  -2
  30  10   2 116.161 11.0861   1
  30  10   2 115.747 10.5090  -2
  30  10   2 115.747 10.5090   1
  32  12   2 69.4567 8.79808  -2
  32  10   2 69.4567 8.79808   1
  32  10   2 87.8705 8.81018  -2
  32  10   2 87.8705 8.81018   1
  32   8   2 71.4045 12.9269  -2
  32  10   2 71.4045 12.9269   1
  34  10   2 16.7906 5.26063  -2
  34  10   2 16.7906 5.26063   1
  34  12   2 29.2356 7.08417  -2
  34  10   2 29.2356 7.08417   1
  34   8   2 13.3823 10.3321  -2
  34  10   2 13.3823 10.3321   1
  36  10   2 58.6058 6.40290  -2
  36  10   2 58.6058 6.40290   1
  36  12   2 39.8751 7.75178  -2
  36  10   2 39.8751 7.75178   1
  36   8   2 55.7208 12.8849  -2
  36  10   2 55.7208 12.8849   1
  38  10   2 25.5474 5.25479  -2
  38  10   2 25.5474 5.25479   1
  38  12   2 14.1339 8.60882  -2
  38  10   2 14.1339 8.60882   1
  38   8   2 14.6844 11.6252  -2
  38  10   2 14.6844 11.6252   1
  40  12   2 13.1324 9.15314  -2
  40  10   2 13.1324 9.15314   1
  40   8   2 20.2115 12.4420  -2
  40  10   2 20.2115 12.4420   1
  40  10   2 19.5254 5.82117  -2
  40  10   2 19.5254 5.82117   1
  42  10   2 7.69728 6.15421  -2
  42  10   2 7.69728 6.15421   1
  42   8   2 26.2409 13.2924  -2
  42  10   2 26.2409 13.2924   1
  42  12   2 -4.5881 10.2336  -2
  42  10   2 -4.5881 10.2336   1
  44  10   2 -5.7276 6.80478  -2
  44  10   2 -5.7276 6.80478   1
  44  12   2 -4.0024 12.2754  -2
  44  10   2 -4.0024 12.2754   1
  44   8   2 4.87251 13.2004  -2
  44  10   2 4.87251 13.2004   1
  46   8   2 37.9871 15.4046  -2
  46  10   2 37.9871 15.4046   1
  46  10   2 34.8326 8.19553  -2
  46  10   2 34.8326 8.19553   1
  48  10   2 25.8157 7.62970  -2
  48  10   2 25.8157 7.62970   1
  48   8   2 22.0045 17.4361  -2
  48  10   2 22.0045 17.4361   1
  50  10   2 20.9466 15.3466  -2
  50  10   2 20.9466 15.3466   1
   2  10   2 169.974 6.35778  -2
   2  12   2 169.974 6.35778   1
   4  10   2 18.7090 1.73711  -2
   4  12   2 18.7090 1.73711   1
   6  10   2 191.905 6.96572  -2
   6  12   2 191.905 6.96572   1
   6  14   2 202.093 17.7192  -2
   6  12   2 202.093 17.7192   1
   8  10   2 122.794 5.47259  -2
   8  12   2 122.794 5.47259   1
   8  14   2 72.2242 7.75221  -2
   8  12   2 72.2242 7.75221   1
   8  12   2 113.288 9.40737  -2
   8  12   2 113.288 9.40737   1
  10  12   2 122.227 9.95861  -2
  10  12   2 122.227 9.95861   1
  10  14   2 125.975 11.7418  -2
  10  12   2 125.975 11.7418   1
  10  10   2 141.037 10.4444  -2
  10  12   2 141.037 10.4444   1
  12  10   2 19.8242 2.16647  -2
  12  12   2 19.8242 2.16647   1
  12  14   2 18.8820 4.89390  -2
  12  12   2 18.8820 4.89390   1
  12  12   2 17.6505 3.43949  -2
  12  12   2 17.6505 3.43949   1
  14  14   2 31.9660 5.67822  -2
  14  12   2 31.9660 5.67822   1
  14  10   2 42.7656 4.01651  -2
  14  12   2 42.7656 4.01651   1
  16  10   2 93.1189 6.43669  -2
  16  12   2 93.1189 6.43669   1
  16  14   2 138.319 12.9383  -2
  16  12   2 138.319 12.9383   1
  16  12   2 99.9489 5.87989  -2
  16  12   2 99.9489 5.87989   1
  18  10   2 28.4394 3.78075  -2
  18  12   2 28.4394 3.78075   1
  18  12   2 50.8889 6.18176  -2
  18  12   2 50.8889 6.18176   1
  20  10   2 45.5790 6.19545  -2
  20  12   2 45.5790 6.19545   1
  20  12   2 60.8421 4.10281  -2
  20  12   2 60.8421 4.10281   1
  22  12   2 173.907 14.4953  -2
  22  12   2 173.907 14.4953   1
  22  10   2 99.0618 9.71819  -2
  22  12   2 99.0618 9.71819   1
  24  12   2 18.6093 4.67402  -2
  24  12   2 18.6093 4.67402   1
  24  10   2 24.6057 5.51653  -2
  24  12   2 24.6057 5.51653   1
  26  10   2 113.228 11.0065  -2
  26  12   2 113.228 11.0065   1
  26  12   2 68.0391 7.28861  -2
  26  12   2 68.0391 7.28861   1
  28  10   2 59.6689 11.0444  -2
  28  12   2 59.6689 11.0444   1
  28  12   2 58.1685 6.72948  -2
  28  12   2 58.1685 6.72948   1
  30  14   2 60.1763 8.45570  -2
  30  12   2 60.1763 8.45570   1
  30  10   2 87.6631 14.0458  -2
  30  12   2 87.6631 14.0458   1
  30  12   2 71.4724 7.59000  -2
  30  12   2 71.4724 7.59000   1
  32  14   2 45.5347 7.45324  -2
  32  12   2 45.5347 7.45324   1
  32  10   2 9.98758 8.82793  -2
  32  12   2 9.98758 8.82793   1
  34  14   2 66.4450 8.65143  -2
  34  12   2 66.4450 8.65143   1
  34  10   2 35.1398 11.1087  -2
  34  12   2 35.1398 11.1087   1
  34  12   2 48.4503 6.64446  -2
  34  12   2 48.4503 6.64446   1
  36  14   2 17.2091 7.57747  -2
  36  12   2 17.2091 7.57747   1
  36  12   2 22.5289 6.42657  -2
  36  12   2 22.5289 6.42657   1
  36  10   2 14.3299 10.5818  -2
  36  12   2 14.3299 10.5818   1
  38  14   2 6.40963 8.42905  -2
  38  12   2 6.40963 8.42905   1
  38  12   2 9.67021 5.23212  -2
  38  12   2 9.67021 5.23212   1
  38  10   2 17.9280 11.8921  -2
  38  12   2 17.9280 11.8921   1
  40  10   2 31.6073 12.6923  -2
  40  12   2 31.6073 12.6923   1
  40  12   2 26.0932 6.09287  -2
  40  12   2 26.0932 6.09287   1
  40  14   2 26.4785 8.87824  -2
  40  12   2 26.4785 8.87824   1
  42  12   2 29.3681 6.51301  -2
  42  12   2 29.3681 6.51301   1
  42  14   2 -0.9543 10.8518  -2
  42  12   2 -0.9543 10.8518   1
  42  10   2 17.5623 13.1593  -2
  42  12   2 17.5623 13.1593   1
  44  14   2 8.75522 13.7223  -2
  44  12   2 8.75522 13.7223   1
  44  10   2 16.7234 13.7214  -2
  44  12   2 16.7234 13.7214   1
  44  12   2 24.9564 7.22950  -2
  44  12   2 24.9564 7.22950   1
  46  12   2 4.89283 8.19820  -2
  46  12   2 4.89283 8.19820   1
  46  10   2 15.5085 15.5181  -2
  46  12   2 15.5085 15.5181   1
  48  12   2 8.82930 7.41237  -2
  48  12   2 8.82930 7.41237   1
  48  10   2 11.2093 17.7674  -2
  48  12   2 11.2093 17.7674   1
   0  14   2 31.6836 1.88172   1
   2  12   2 102.597 5.45914  -2
   2  14   2 102.597 5.45914   1
   4  12   2 42.1615 2.64280  -2
   4  14   2 42.1615 2.64280   1
   6  12   2 165.014 6.88969  -2
   6  14   2 165.014 6.88969   1
   8  14   2 27.6397 3.99703  -2
   8  14   2 27.6397 3.99703   1
   8  16   2 40.9753 5.67616  -2
   8  14   2 40.9753 5.67616   1
   8  12   2 61.7651 3.84614  -2
   8  14   2 61.7651 3.84614   1
  10  14   2 62.0036 5.96420  -2
  10  14   2 62.0036 5.96420   1
  10  12   2 83.0121 6.86358  -2
  10  14   2 83.0121 6.86358   1
  10  16   2 46.5770 6.41529  -2
  10  14   2 46.5770 6.41529   1
  12  12   2 5.19409 3.73098  -2
  12  14   2 5.19409 3.73098   1
  14  14   2 52.5587 5.29711  -2
  14  14   2 52.5587 5.29711   1
  14  12   2 64.3670 5.10479  -2
  14  14   2 64.3670 5.10479   1
  14  16   2 56.2491 6.92530  -2
  14  14   2 56.2491 6.92530   1
  16  12   2 134.463 8.49110  -2
  16  14   2 134.463 8.49110   1
  16  14   2 129.850 10.5133  -2
  16  14   2 129.850 10.5133   1
  16  16   2 107.686 10.7806  -2
  16  14   2 107.686 10.7806   1
  18  12   2 103.905 7.23749  -2
  18  14   2 103.905 7.23749   1
  18  14   2 123.943 7.30067  -2
  18  14   2 123.943 7.30067   1
  20  12   2 56.9402 6.79585  -2
  20  14   2 56.9402 6.79585   1
  20  14   2 65.8570 4.51711  -2
  20  14   2 65.8570 4.51711   1
  22  12   2 339.928 28.2356  -2
  22  14   2 339.928 28.2356   1
  22  14   2 360.949 19.0982  -2
  22  14   2 360.949 19.0982   1
  24  12   2 7.67569 5.37822  -2
  24  14   2 7.67569 5.37822   1
  24  14   2 35.7362 5.83488  -2
  24  14   2 35.7362 5.83488   1
  26  12   2 28.2581 5.90889  -2
  26  14   2 28.2581 5.90889   1
  26  14   2 23.3493 4.82134  -2
  26  14   2 23.3493 4.82134   1
  28  12   2 60.3472 8.06691  -2
  28  14   2 60.3472 8.06691   1
  28  14   2 79.0789 8.00184  -2
  28  14   2 79.0789 8.00184   1
  30  14   2 24.1131 5.75605  -2
  30  14   2 24.1131 5.75605   1
  30  12   2 25.7829 6.57423  -2
  30  14   2 25.7829 6.57423   1
  32  16   2 69.1369 8.72924  -2
  32  14   2 69.1369 8.72924   1
  32  14   2 59.0592 7.44474  -2
  32  14   2 59.0592 7.44474   1
  32  12   2 55.8856 8.43805  -2
  32  14   2 55.8856 8.43805   1
  34  16   2 65.9193 8.56797  -2
  34  14   2 65.9193 8.56797   1
  34  12   2 61.2943 8.93957  -2
  34  14   2 61.2943 8.93957   1
  34  14   2 51.7275 6.87152  -2
  34  14   2 51.7275 6.87152   1
  36  16   2 17.8983 7.66060  -2
  36  14   2 17.8983 7.66060   1
  36  14   2 13.6656 6.13691  -2
  36  14   2 13.6656 6.13691   1
  36  12   2 11.5605 7.41835  -2
  36  14   2 11.5605 7.41835   1
  38  14   2 47.1490 6.35875  -2
  38  14   2 47.1490 6.35875   1
  38  16   2 70.9869 9.78188  -2
  38  14   2 70.9869 9.78188   1
  38  12   2 34.3200 8.73285  -2
  38  14   2 34.3200 8.73285   1
  40  14   2 48.9491 6.61420  -2
  40  14   2 48.9491 6.61420   1
  40  16   2 30.6014 8.95022  -2
  40  14   2 30.6014 8.95022   1
  40  12   2 34.5801 9.34799  -2
  40  14   2 34.5801 9.34799   1
  42  14   2 37.6379 6.94733  -2
  42  14   2 37.6379 6.94733   1
  42  12   2 46.1191 14.9153  -2
  42  14   2 46.1191 14.9153   1
  42  16   2 59.6193 11.6396  -2
  42  14   2 59.6193 11.6396   1
  44  14   2 39.4866 7.98609  -2
  44  14   2 39.4866 7.98609   1
  44  12   2 28.3488 14.4606  -2
  44  14   2 28.3488 14.4606   1
  46  12   2 4.75565 15.7688  -2
  46  14   2 4.75565 15.7688   1
  46  14   2 0.70314 8.25584  -2
  46  14   2 0.70314 8.25584   1
  48  12   2 26.6870 19.1051  -2
  48  14   2 26.6870 19.1051   1
  48  14   2 23.3098 9.86055  -2
  48  14   2 23.3098 9.86055   1
   0  16   2 3.86042 1.30071   1
   2  14   2 207.629 10.2411  -2
   2  16   2 207.629 10.2411   1
   4  16   2 137.590 16.6648  -2
   4  16   2 137.590 16.6648   1
   4  14   2 110.344 5.91445  -2
   4  16   2 110.344 5.91445   1
   6  14   2 62.6637 3.78258  -2
   6  16   2 62.6637 3.78258   1
   8  14   2 73.6623 6.43568  -2
   8  16   2 73.6623 6.43568   1
  10  14   2 17.7805 3.85578  -2
  10  16   2 17.7805 3.85578   1
  10  18   2 6.44269 4.67442  -2
  10  16   2 6.44269 4.67442   1
  12  14   2 8.33011 3.75524  -2
  12  16   2 8.33011 3.75524   1
  12  18   2 5.63664 4.91851  -2
  12  16   2 5.63664 4.91851   1
  14  16   2 10.5207 3.45025  -2
  14  16   2 10.5207 3.45025   1
  14  18   2 20.5889 5.37409  -2
  14  16   2 20.5889 5.37409   1
  14  14   2 34.9499 3.72890  -2
  14  16   2 34.9499 3.72890   1
  16  14   2 56.0231 4.71815  -2
  16  16   2 56.0231 4.71815   1
  16  18   2 18.4312 5.49145  -2
  16  16   2 18.4312 5.49145   1
  16  16   2 21.8530 3.71678  -2
  16  16   2 21.8530 3.71678   1
  18  16   2 8.28576 3.33809  -2
  18  16   2 8.28576 3.33809   1
  18  14   2 44.2685 4.35868  -2
  18  16   2 44.2685 4.35868   1
  18  18   2 26.1154 5.80893  -2
  18  16   2 26.1154 5.80893   1
  20  14   2 32.6970 5.60790  -2
  20  16   2 32.6970 5.60790   1
  20  16   2 35.5166 3.49980  -2
  20  16   2 35.5166 3.49980   1
  22  14   2 324.451 26.9544  -2
  22  16   2 324.451 26.9544   1
  22  16   2 239.540 13.4157  -2
  22  16   2 239.540 13.4157   1
  24  14   2 29.0713 6.11767  -2
  24  16   2 29.0713 6.11767   1
  24  16   2 66.5964 7.01765  -2
  24  16   2 66.5964 7.01765   1
  26  14   2 12.4415 5.61152  -2
  26  16   2 12.4415 5.61152   1
  26  16   2 30.8122 5.20520  -2
  26  16   2 30.8122 5.20520   1
  28  16   2 33.9190 5.84116  -2
  28  16   2 33.9190 5.84116   1
  28  14   2 52.0710 7.50648  -2
  28  16   2 52.0710 7.50648   1
  30  16   2 35.3172 5.68413  -2
  30  16   2 35.3172 5.68413   1
  30  14   2 26.1691 6.77375  -2
  30  16   2 26.1691 6.77375   1
  32  16   2 51.5844 6.62738  -2
  32  16   2 51.5844 6.62738   1
  32  14   2 44.8826 7.84757  -2
  32  16   2 44.8826 7.84757   1
  34  14   2 42.9368 8.14292  -2
  34  16   2 42.9368 8.14292   1
  34  16   2 30.4891 5.84694  -2
  34  16   2 30.4891 5.84694   1
  36  14   2 28.2231 8.12015  -2
  36  16   2 28.2231 8.12015   1
  36  16   2 24.6379 5.58137  -2
  36  16   2 24.6379 5.58137   1
  38  14   2 100.344 12.2987  -2
  38  16   2 100.344 12.2987   1
  38  16   2 134.537 10.3779  -2
  38  16   2 134.537 10.3779   1
  40  16   2 41.0096 7.00234  -2
  40  16   2 41.0096 7.00234   1
  40  14   2 49.5444 10.0797  -2
  40  16   2 49.5444 10.0797   1
  42  16   2 122.625 10.7672  -2
  42  16   2 122.625 10.7672   1
  42  14   2 111.533 13.6416  -2
  42  16   2 111.533 13.6416   1
  44  14   2 33.7481 10.7655  -2
  44  16   2 33.7481 10.7655   1
  44  16   2 17.8486 7.34089  -2
  44  16   2 17.8486 7.34089   1
  46  14   2 23.4610 11.3165  -2
  46  16   2 23.4610 11.3165   1
  46  16   2 8.35373 8.41329  -2
  46  16   2 8.35373 8.41329   1
  48  16   2 20.6491 10.2373  -2
  48  16   2 20.6491 10.2373   1
  48  14   2 12.6820 19.1520  -2
  48  16   2 12.6820 19.1520   1
   0  18   2 100.956 4.12708   1
   2  16   2 98.8785 5.28335  -2
   2  18   2 98.8785 5.28335   1
   2  20   2 17.9392 3.88476  -2
   2  18   2 17.9392 3.88476   1
   4  20   2 270.263 16.0847  -2
   4  18   2 270.263 16.0847   1
   4  18   2 272.937 31.5795  -2
   4  18   2 272.937 31.5795   1
   4  16   2 240.541 11.7290  -2
   4  18   2 240.541 11.7290   1
   6  20   2 124.043 11.1163  -2
   6  18   2 124.043 11.1163   1
   6  16   2 108.676 5.87075  -2
   6  18   2 108.676 5.87075   1
   8  20   2 229.277 19.4734  -2
   8  18   2 229.277 19.4734   1
   8  16   2 248.147 17.2548  -2
   8  18   2 248.147 17.2548   1
  10  16   2 2.33192 3.52334  -2
  10  18   2 2.33192 3.52334   1
  10  20   2 21.0694 3.96409  -2
  10  18   2 21.0694 3.96409   1
  12  16   2 9.11991 3.93879  -2
  12  18   2 9.11991 3.93879   1
  12  20   2 13.4320 5.05593  -2
  12  18   2 13.4320 5.05593   1
  14  20   2 15.7266 5.30408  -2
  14  18   2 15.7266 5.30408   1
  14  16   2 25.2901 3.56734  -2
  14  18   2 25.2901 3.56734   1
  14  18   2 26.4838 4.06803  -2
  14  18   2 26.4838 4.06803   1
  16  16   2 26.9149 3.79434  -2
  16  18   2 26.9149 3.79434   1
  16  18   2 24.3354 4.16737  -2
  16  18   2 24.3354 4.16737   1
  16  20   2 24.9648 5.91118  -2
  16  18   2 24.9648 5.91118   1
  18  16   2 26.2640 3.88706  -2
  18  18   2 26.2640 3.88706   1
  18  18   2 41.9712 5.08087  -2
  18  18   2 41.9712 5.08087   1
  18  20   2 21.6169 6.01974  -2
  18  18   2 21.6169 6.01974   1
  20  20   2 263.198 22.8338  -2
  20  18   2 263.198 22.8338   1
  20  16   2 88.8096 9.21668  -2
  20  18   2 88.8096 9.21668   1
  20  18   2 101.822 8.83449  -2
  20  18   2 101.822 8.83449   1
  22  18   2 73.4324 5.76415  -2
  22  18   2 73.4324 5.76415   1
  22  16   2 71.1318 11.5072  -2
  22  18   2 71.1318 11.5072   1
  22  20   2 19.7131 6.44644  -2
  22  18   2 19.7131 6.44644   1
  24  18   2 84.3527 6.85846  -2
  24  18   2 84.3527 6.85846   1
  24  16   2 49.3022 6.92289  -2
  24  18   2 49.3022 6.92289   1
  26  16   2 12.7235 5.88707  -2
  26  18   2 12.7235 5.88707   1
  26  18   2 20.8253 4.44922  -2
  26  18   2 20.8253 4.44922   1
  28  16   2 17.4563 6.38521  -2
  28  18   2 17.4563 6.38521   1
  28  18   2 31.3097 5.76063  -2
  28  18   2 31.3097 5.76063   1
  30  18   2 28.1467 5.13774  -2
  30  18   2 28.1467 5.13774   1
  30  16   2 26.8996 6.96572  -2
  30  18   2 26.8996 6.96572   1
  32  16   2 14.2015 6.98381  -2
  32  18   2 14.2015 6.98381   1
  32  18   2 12.7815 4.94448  -2
  32  18   2 12.7815 4.94448   1
  34  18   2 27.0151 5.65214  -2
  34  18   2 27.0151 5.65214   1
  34  16   2 17.2601 7.41927  -2
  34  18   2 17.2601 7.41927   1
  36  18   2 18.4201 5.79285  -2
  36  18   2 18.4201 5.79285   1
  36  16   2 12.0860 8.06214  -2
  36  18   2 12.0860 8.06214   1
  38  18   2 34.8921 6.11972  -2
  38  18   2 34.8921 6.11972   1
  38  16   2 55.5999 9.86662  -2
  38  18   2 55.5999 9.86662   1
  40  18   2 36.7014 6.69157  -2
  40  18   2 36.7014 6.69157   1
  40  16   2 35.0257 9.80494  -2
  40  18   2 35.0257 9.80494   1
  42  16   2 53.4267 10.8622  -2
  42  18   2 53.4267 10.8622   1
  42  18   2 29.3088 7.13897  -2
  42  18   2 29.3088 7.13897   1
  44  16   2 18.2636 10.4427  -2
  44  18   2 18.2636 10.4427   1
  44  18   2 26.5052 7.85690  -2
  44  18   2 26.5052 7.85690   1
  46  18   2 41.6439 9.91125  -2
  46  18   2 41.6439 9.91125   1
  46  16   2 30.9379 11.4671  -2
  46  18   2 30.9379 11.4671   1
  48  16   2 24.8566 13.0899  -2
  48  18   2 24.8566 13.0899   1
  48  18   2 127.840 12.8298  -2
  48  18   2 127.840 12.8298   1
   0  20   2 3.31637 1.31847   1
   2  18   2 7.35108 2.36538  -2
   2  20   2 7.35108 2.36538   1
   2  22   2 35.9404 3.40425  -2
   2  20   2 35.9404 3.40425   1
   4  18   2 236.982 11.5299  -2
   4  20   2 236.982 11.5299   1
   4  22   2 158.255 9.84800  -2
   4  20   2 158.255 9.84800   1
   6  22   2 76.8831 7.42413  -2
   6  20   2 76.8831 7.42413   1
   6  18   2 78.8755 4.53413  -2
   6  20   2 78.8755 4.53413   1
   8  18   2 130.577 7.39623  -2
   8  20   2 130.577 7.39623   1
   8  22   2 48.6718 4.44468  -2
   8  20   2 48.6718 4.44468   1
  10  20   2 63.4590 9.97349  -2
  10  20   2 63.4590 9.97349   1
  10  18   2 42.3149 5.13635  -2
  10  20   2 42.3149 5.13635   1
  10  22   2 75.8549 7.67282  -2
  10  20   2 75.8549 7.67282   1
  12  18   2 16.5878 4.17357  -2
  12  20   2 16.5878 4.17357   1
  12  22   2 32.8795 5.00282  -2
  12  20   2 32.8795 5.00282   1
  14  18   2 17.4869 3.31258  -2
  14  20   2 17.4869 3.31258   1
  14  22   2 33.6554 4.01586  -2
  14  20   2 33.6554 4.01586   1
  14  20   2 11.4156 3.34048  -2
  14  20   2 11.4156 3.34048   1
  16  18   2 25.9454 3.81448  -2
  16  20   2 25.9454 3.81448   1
  16  22   2 36.1460 4.38172  -2
  16  20   2 36.1460 4.38172   1
  16  20   2 28.8632 4.00469  -2
  16  20   2 28.8632 4.00469   1
  18  22   2 3.18861 5.82054  -2
  18  20   2 3.18861 5.82054   1
  18  18   2 25.9844 3.81300  -2
  18  20   2 25.9844 3.81300   1
  18  20   2 15.0406 7.93987  -2
  18  20   2 15.0406 7.93987   1
  20  22   2 385.851 32.7999  -2
  20  20   2 385.851 32.7999   1
  20  20   2 556.767 35.0461  -2
  20  20   2 556.767 35.0461   1
  20  18   2 404.657 33.2499  -2
  20  20   2 404.657 33.2499   1
  22  22   2 0.19193 6.23021  -2
  22  20   2 0.19193 6.23021   1
  22  18   2 4.55434 5.20548  -2
  22  20   2 4.55434 5.20548   1
  22  20   2 12.5520 3.74648  -2
  22  20   2 12.5520 3.74648   1
  24  20   2 141.141 7.71271  -2
  24  20   2 141.141 7.71271   1
  24  22   2 107.500 11.5230  -2
  24  20   2 107.500 11.5230   1
  24  18   2 104.679 10.6561  -2
  24  20   2 104.679 10.6561   1
  26  18   2 4.92718 5.98921  -2
  26  20   2 4.92718 5.98921   1
  26  20   2 33.7343 4.99100  -2
  26  20   2 33.7343 4.99100   1
  28  20   2 49.4310 5.83569  -2
  28  20   2 49.4310 5.83569   1
  28  18   2 32.5910 7.11903  -2
  28  20   2 32.5910 7.11903   1
  30  20   2 14.2669 4.94205  -2
  30  20   2 14.2669 4.94205   1
  30  18   2 6.71854 7.18356  -2
  30  20   2 6.71854 7.18356   1
  32  18   2 11.4443 7.20063  -2
  32  20   2 11.4443 7.20063   1
  32  20   2 29.1052 5.63308  -2
  32  20   2 29.1052 5.63308   1
  34  20   2 12.6664 5.53579  -2
  34  20   2 12.6664 5.53579   1
  34  18   2 -4.7621 7.39232  -2
  34  20   2 -4.7621 7.39232   1
  36  20   2 35.6016 6.46117  -2
  36  20   2 35.6016 6.46117   1
  36  18   2 15.0384 8.47950  -2
  36  20   2 15.0384 8.47950   1
  38  18   2 39.2952 9.55218  -2
  38  20   2 39.2952 9.55218   1
  38  20   2 32.4956 6.28805  -2
  38  20   2 32.4956 6.28805   1
  40  20   2 104.582 9.77090  -2
  40  20   2 104.582 9.77090   1
  40  18   2 81.1062 12.3234  -2
  40  20   2 81.1062 12.3234   1
  42  20   2 31.5345 7.25821  -2
  42  20   2 31.5345 7.25821   1
  42  18   2 21.5361 10.1319  -2
  42  20   2 21.5361 10.1319   1
  44  18   2 82.3503 13.0816  -2
  44  20   2 82.3503 13.0816   1
  44  20   2 88.8891 12.1047  -2
  44  20   2 88.8891 12.1047   1
  46  18   2 41.1689 12.1642  -2
  46  20   2 41.1689 12.1642   1
  46  20   2 29.4920 11.3061  -2
  46  20   2 29.4920 11.3061   1
   0  22   2 190.053 6.79441   1
   2  20   2 71.8995 4.42307  -2
   2  22   2 71.8995 4.42307   1
   2  24   2 83.4953 5.89584  -2
   2  22   2 83.4953 5.89584   1
   4  24   2 28.1885 3.35115  -2
   4  22   2 28.1885 3.35115   1
   4  20   2 85.4028 4.78319  -2
   4  22   2 85.4028 4.78319   1
   6  20   2 164.568 8.33480  -2
   6  22   2 164.568 8.33480   1
   6  24   2 149.551 9.41274  -2
   6  22   2 149.551 9.41274   1
   8  20   2 43.2661 3.87219  -2
   8  22   2 43.2661 3.87219   1
   8  24   2 33.5265 4.97899  -2
   8  22   2 33.5265 4.97899   1
  10  24   2 98.7627 9.40042  -2
  10  22   2 98.7627 9.40042   1
  10  20   2 107.592 8.73026  -2
  10  22   2 107.592 8.73026   1
  12  24   2 23.0252 4.86638  -2
  12  22   2 23.0252 4.86638   1
  12  20   2 28.1692 4.78655  -2
  12  22   2 28.1692 4.78655   1
  12  22   2 37.7576 8.38644  -2
  12  22   2 37.7576 8.38644   1
  14  24   2 80.4556 8.32620  -2
  14  22   2 80.4556 8.32620   1
  14  20   2 50.6987 4.92829  -2
  14  22   2 50.6987 4.92829   1
  16  20   2 40.0645 4.44099  -2
  16  22   2 40.0645 4.44099   1
  16  22   2 54.9144 10.3696  -2
  16  22   2 54.9144 10.3696   1
  16  24   2 41.4044 6.16577  -2
  16  22   2 41.4044 6.16577   1
  18  20   2 6.03692 3.76302  -2
  18  22   2 6.03692 3.76302   1
  18  22   2 -8.8711 8.10702  -2
  18  22   2 -8.8711 8.10702   1
  18  24   2 51.4642 5.00275  -2
  18  22   2 51.4642 5.00275   1
  20  24   2 115.748 8.02510  -2
  20  22   2 115.748 8.02510   1
  20  20   2 168.011 14.7805  -2
  20  22   2 168.011 14.7805   1
  20  22   2 55.9542 5.10229  -2
  20  22   2 55.9542 5.10229   1
  22  22   2 33.8446 4.36196  -2
  22  22   2 33.8446 4.36196   1
  22  20   2 23.3029 8.76537  -2
  22  22   2 23.3029 8.76537   1
  22  24   2 42.0746 7.62324  -2
  22  22   2 42.0746 7.62324   1
  24  22   2 94.6081 14.3918  -2
  24  22   2 94.6081 14.3918   1
  24  20   2 87.2450 9.49793  -2
  24  22   2 87.2450 9.49793   1
  24  24   2 68.4918 9.32458  -2
  24  22   2 68.4918 9.32458   1
  26  22   2 55.1214 6.08342  -2
  26  22   2 55.1214 6.08342   1
  26  24   2 36.9620 8.20640  -2
  26  22   2 36.9620 8.20640   1
  26  20   2 17.5032 6.30133  -2
  26  22   2 17.5032 6.30133   1
  28  20   2 10.4401 6.51803  -2
  28  22   2 10.4401 6.51803   1
  28  22   2 11.3177 5.49456  -2
  28  22   2 11.3177 5.49456   1
  30  22   2 12.2558 5.60102  -2
  30  22   2 12.2558 5.60102   1
  30  20   2 -0.5999 6.76097  -2
  30  22   2 -0.5999 6.76097   1
  32  20   2 7.72795 7.37375  -2
  32  22   2 7.72795 7.37375   1
  32  22   2 16.6866 6.17309  -2
  32  22   2 16.6866 6.17309   1
  34  20   2 4.11067 7.74953  -2
  34  22   2 4.11067 7.74953   1
  34  22   2 16.5512 5.60972  -2
  34  22   2 16.5512 5.60972   1
  36  22   2 13.8965 5.98277  -2
  36  22   2 13.8965 5.98277   1
  36  20   2 8.18970 8.42450  -2
  36  22   2 8.18970 8.42450   1
  38  22   2 64.8642 9.17599  -2
  38  22   2 64.8642 9.17599   1
  38  20   2 44.1843 10.2898  -2
  38  22   2 44.1843 10.2898   1
  40  20   2 72.3624 11.8074  -2
  40  22   2 72.3624 11.8074   1
  40  22   2 57.3510 9.05402  -2
  40  22   2 57.3510 9.05402   1
  42  22   2 16.4172 8.64978  -2
  42  22   2 16.4172 8.64978   1
  42  20   2 30.4969 10.7387  -2
  42  22   2 30.4969 10.7387   1
  44  20   2 58.3121 12.1271  -2
  44  22   2 58.3121 12.1271   1
  44  22   2 16.6733 9.37902  -2
  44  22   2 16.6733 9.37902   1
  46  20   2 20.9175 11.8902  -2
  46  22   2 20.9175 11.8902   1
  46  22   2 -7.6199 10.4640  -2
  46  22   2 -7.6199 10.4640   1
   0  24   2 1.76880 1.37111   1
   2  22   2 69.0363 4.26675  -2
   2  24   2 69.0363 4.26675   1
   2  26   2 39.8207 3.93707  -2
   2  24   2 39.8207 3.93707   1
   4  22   2 23.2061 2.87140  -2
   4  24   2 23.2061 2.87140   1
   4  26   2 26.8707 3.58793  -2
   4  24   2 26.8707 3.58793   1
   6  22   2 95.2259 5.28474  -2
   6  24   2 95.2259 5.28474   1
   6  26   2 22.9569 3.29574  -2
   6  24   2 22.9569 3.29574   1
   8  22   2 56.4397 4.43704  -2
   8  24   2 56.4397 4.43704   1
   8  26   2 58.2528 4.72896  -2
   8  24   2 58.2528 4.72896   1
  10  26   2 61.4514 6.80971  -2
  10  24   2 61.4514 6.80971   1
  10  22   2 86.5865 12.3120  -2
  10  24   2 86.5865 12.3120   1
  12  22   2 20.4951 7.27043  -2
  12  24   2 20.4951 7.27043   1
  12  26   2 22.1277 4.93169  -2
  12  24   2 22.1277 4.93169   1
  14  26   2 82.8083 8.63620  -2
  14  24   2 82.8083 8.63620   1
  14  22   2 96.3136 7.03668  -2
  14  24   2 96.3136 7.03668   1
  16  22   2 42.8824 4.55823  -2
  16  24   2 42.8824 4.55823   1
  16  26   2 104.798 10.2295  -2
  16  24   2 104.798 10.2295   1
  18  26   2 130.568 12.4094  -2
  18  24   2 130.568 12.4094   1
  18  22   2 111.670 7.80085  -2
  18  24   2 111.670 7.80085   1
  20  22   2 190.618 12.1380  -2
  20  24   2 190.618 12.1380   1
  20  26   2 213.433 18.8440  -2
  20  24   2 213.433 18.8440   1
  22  22   2 21.1853 6.28536  -2
  22  24   2 21.1853 6.28536   1
  22  26   2 40.9899 7.89128  -2
  22  24   2 40.9899 7.89128   1
  24  24   2 20.7998 9.72346  -2
  24  24   2 20.7998 9.72346   1
  24  26   2 26.8660 5.02164  -2
  24  24   2 26.8660 5.02164   1
  24  22   2 24.9164 6.13784  -2
  24  24   2 24.9164 6.13784   1
  26  22   2 14.3799 6.35592  -2
  26  24   2 14.3799 6.35592   1
  26  24   2 27.4519 10.3946  -2
  26  24   2 27.4519 10.3946   1
  26  26   2 23.3896 5.31512  -2
  26  24   2 23.3896 5.31512   1
  28  26   2 43.5720 5.91156  -2
  28  24   2 43.5720 5.91156   1
  28  22   2 9.93874 6.74329  -2
  28  24   2 9.93874 6.74329   1
  28  24   2 29.8489 5.42722  -2
  28  24   2 29.8489 5.42722   1
  30  22   2 -0.5807 6.95385  -2
  30  24   2 -0.5807 6.95385   1
  30  24   2 -0.8460 4.85091  -2
  30  24   2 -0.8460 4.85091   1
  32  22   2 2.41521 7.56040  -2
  32  24   2 2.41521 7.56040   1
  32  24   2 23.2838 5.87946  -2
  32  24   2 23.2838 5.87946   1
  34  22   2 8.67676 8.16122  -2
  34  24   2 8.67676 8.16122   1
  34  24   2 20.2661 5.25379  -2
  34  24   2 20.2661 5.25379   1
  36  24   2 24.2371 5.49457  -2
  36  24   2 24.2371 5.49457   1
  36  22   2 22.6282 9.24851  -2
  36  24   2 22.6282 9.24851   1
  38  24   2 40.5864 6.18664  -2
  38  24   2 40.5864 6.18664   1
  38  22   2 43.3600 10.4141  -2
  38  24   2 43.3600 10.4141   1
  40  22   2 60.5335 11.3687  -2
  40  24   2 60.5335 11.3687   1
  40  24   2 63.9371 7.14579  -2
  40  24   2 63.9371 7.14579   1
  42  24   2 37.3329 7.68817  -2
  42  24   2 37.3329 7.68817   1
  42  22   2 40.7509 11.1974  -2
  42  24   2 40.7509 11.1974   1
  44  22   2 32.5941 11.4809  -2
  44  24   2 32.5941 11.4809   1
  44  24   2 15.8156 7.72291  -2
  44  24   2 15.8156 7.72291   1
  46  22   2 2.98467 11.8937  -2
  46  24   2 2.98467 11.8937   1
  46  24   2 -10.237 8.42789  -2
  46  24   2 -10.237 8.42789   1
   0  26   2 81.5253 3.60372   1
   2  28   2 10.7380 3.02370  -2
   2  26   2 10.7380 3.02370   1
   2  24   2 21.7558 2.86711  -2
   2  26   2 21.7558 2.86711   1
   4  28   2 28.0055 3.51498  -2
   4  26   2 28.0055 3.51498   1
   4  24   2 31.1857 3.29489  -2
   4  26   2 31.1857 3.29489   1
   6  28   2 8.42974 4.53193  -2
   6  26   2 8.42974 4.53193   1
   6  24   2 14.5034 2.83121  -2
   6  26   2 14.5034 2.83121   1
   8  28   2 51.3792 4.58702  -2
   8  26   2 51.3792 4.58702   1
   8  24   2 65.1868 10.6177  -2
   8  26   2 65.1868 10.6177   1
  10  28   2 28.3660 5.44908  -2
  10  26   2 28.3660 5.44908   1
  10  24   2 43.6930 8.85511  -2
  10  26   2 43.6930 8.85511   1
  12  28   2 44.2910 4.47207  -2
  12  26   2 44.2910 4.47207   1
  12  24   2 15.7372 7.66173  -2
  12  26   2 15.7372 7.66173   1
  14  24   2 71.6156 7.65964  -2
  14  26   2 71.6156 7.65964   1
  14  28   2 52.2458 6.86650  -2
  14  26   2 52.2458 6.86650   1
  16  28   2 245.848 21.3126  -2
  16  26   2 245.848 21.3126   1
  16  24   2 210.140 18.0231  -2
  16  26   2 210.140 18.0231   1
  18  24   2 88.4964 8.95780  -2
  18  26   2 88.4964 8.95780   1
  18  28   2 71.4754 8.50422  -2
  18  26   2 71.4754 8.50422   1
  20  28   2 65.8446 8.33128  -2
  20  26   2 65.8446 8.33128   1
  20  24   2 124.536 11.7797  -2
  20  26   2 124.536 11.7797   1
  22  24   2 11.8239 5.92105  -2
  22  26   2 11.8239 5.92105   1
  22  26   2 14.6753 6.89436  -2
  22  26   2 14.6753 6.89436   1
  22  28   2 30.8570 6.97650  -2
  22  26   2 30.8570 6.97650   1
  24  26   2 66.3492 9.92604  -2
  24  26   2 66.3492 9.92604   1
  24  28   2 37.5373 7.50929  -2
  24  26   2 37.5373 7.50929   1
  24  24   2 21.2313 6.52799  -2
  24  26   2 21.2313 6.52799   1
  26  28   2 15.5715 5.19672  -2
  26  26   2 15.5715 5.19672   1
  26  24   2 8.15930 8.61675  -2
  26  26   2 8.15930 8.61675   1
  26  26   2 10.1972 7.15412  -2
  26  26   2 10.1972 7.15412   1
  28  26   2 26.9518 4.84681  -2
  28  26   2 26.9518 4.84681   1
  28  24   2 20.5512 7.04320  -2
  28  26   2 20.5512 7.04320   1
  28  28   2 27.8282 8.43135  -2
  28  26   2 27.8282 8.43135   1
  30  26   2 1.70255 4.56295  -2
  30  26   2 1.70255 4.56295   1
  30  24   2 4.78092 7.28983  -2
  30  26   2 4.78092 7.28983   1
  30  28   2 8.71009 8.59752  -2
  30  26   2 8.71009 8.59752   1
  32  26   2 -1.8358 4.82397  -2
  32  26   2 -1.8358 4.82397   1
  32  24   2 -0.4516 7.85826  -2
  32  26   2 -0.4516 7.85826   1
  34  26   2 24.5024 5.42486  -2
  34  26   2 24.5024 5.42486   1
  34  24   2 19.3484 8.63663  -2
  34  26   2 19.3484 8.63663   1
  36  24   2 20.7109 9.41077  -2
  36  26   2 20.7109 9.41077   1
  36  26   2 41.2390 6.71503  -2
  36  26   2 41.2390 6.71503   1
  38  24   2 17.5475 9.88632  -2
  38  26   2 17.5475 9.88632   1
  38  26   2 10.4422 6.08915  -2
  38  26   2 10.4422 6.08915   1
  40  24   2 22.9842 10.3206  -2
  40  26   2 22.9842 10.3206   1
  40  26   2 14.4578 6.43763  -2
  40  26   2 14.4578 6.43763   1
  42  26   2 34.4822 7.41039  -2
  42  26   2 34.4822 7.41039   1
  42  24   2 36.2720 11.1057  -2
  42  26   2 36.2720 11.1057   1
  44  26   2 18.9567 8.07570  -2
  44  26   2 18.9567 8.07570   1
  44  24   2 17.4151 11.4774  -2
  44  26   2 17.4151 11.4774   1
   0  28   2 0.49601 1.29127   1
   2  26   2 19.0805 3.06430  -2
   2  28   2 19.0805 3.06430   1
   4  26   2 42.4817 4.40905  -2
   4  28   2 42.4817 4.40905   1
   6  26   2 7.17500 7.10667  -2
   6  28   2 7.17500 7.10667   1
   6  30   2 18.7584 4.92201  -2
   6  28   2 18.7584 4.92201   1
   8  30   2 42.4054 6.06882  -2
   8  28   2 42.4054 6.06882   1
   8  26   2 55.7664 9.87048  -2
   8  28   2 55.7664 9.87048   1
  10  26   2 27.1225 8.22549  -2
  10  28   2 27.1225 8.22549   1
  10  30   2 28.2645 5.55993  -2
  10  28   2 28.2645 5.55993   1
  12  26   2 70.4998 11.5605  -2
  12  28   2 70.4998 11.5605   1
  12  30   2 53.9636 7.13644  -2
  12  28   2 53.9636 7.13644   1
  14  26   2 69.4419 7.66753  -2
  14  28   2 69.4419 7.66753   1
  14  30   2 53.7067 7.27472  -2
  14  28   2 53.7067 7.27472   1
  16  26   2 182.795 15.8434  -2
  16  28   2 182.795 15.8434   1
  18  26   2 35.4752 6.23156  -2
  18  28   2 35.4752 6.23156   1
  20  26   2 30.5664 6.31699  -2
  20  28   2 30.5664 6.31699   1
  22  28   2 32.4274 7.64460  -2
  22  28   2 32.4274 7.64460   1
  22  26   2 14.8122 6.24023  -2
  22  28   2 14.8122 6.24023   1
  24  28   2 58.1226 11.0638  -2
  24  28   2 58.1226 11.0638   1
  24  26   2 21.2219 6.83089  -2
  24  28   2 21.2219 6.83089   1
  24  30   2 31.6059 7.60461  -2
  24  28   2 31.6059 7.60461   1
  26  26   2 14.5215 7.02125  -2
  26  28   2 14.5215 7.02125   1
  26  30   2 32.0873 7.91135  -2
  26  28   2 32.0873 7.91135   1
  26  28   2 40.8664 8.63446  -2
  26  28   2 40.8664 8.63446   1
  28  26   2 11.3399 7.20262  -2
  28  28   2 11.3399 7.20262   1
  28  28   2 20.7851 8.36226  -2
  28  28   2 20.7851 8.36226   1
  30  28   2 26.9744 8.46628  -2
  30  28   2 26.9744 8.46628   1
  30  26   2 9.93159 7.78091  -2
  30  28   2 9.93159 7.78091   1
  32  28   2 19.0232 8.86449  -2
  32  28   2 19.0232 8.86449   1
  32  26   2 6.92001 8.45229  -2
  32  28   2 6.92001 8.45229   1
  34  26   2 18.4824 8.88618  -2
  34  28   2 18.4824 8.88618   1
  34  28   2 14.0266 5.53484  -2
  34  28   2 14.0266 5.53484   1
  36  28   2 18.2242 6.08974  -2
  36  28   2 18.2242 6.08974   1
  36  26   2 19.2568 9.40662  -2
  36  28   2 19.2568 9.40662   1
  38  28   2 -2.6902 6.24505  -2
  38  28   2 -2.6902 6.24505   1
  38  26   2 4.69821 15.4733  -2
  38  28   2 4.69821 15.4733   1
  40  26   2 23.8098 10.9290  -2
  40  28   2 23.8098 10.9290   1
  40  28   2 16.9373 6.93707  -2
  40  28   2 16.9373 6.93707   1
  42  28   2 22.4521 8.27713  -2
  42  28   2 22.4521 8.27713   1
  42  26   2 28.3763 11.4774  -2
  42  28   2 28.3763 11.4774   1
  44  28   2 -4.8847 8.34967  -2
  44  28   2 -4.8847 8.34967   1
  44  26   2 19.6739 11.9540  -2
  44  28   2 19.6739 11.9540   1
   0  30   2 37.3424 2.15651   1
   2  28   2 27.3107 3.99641  -2
   2  30   2 27.3107 3.99641   1
   4  28   2 22.4364 4.89885  -2
   4  30   2 22.4364 4.89885   1
   6  28   2 20.4820 7.63928  -2
   6  30   2 20.4820 7.63928   1
   8  28   2 20.0451 7.71632  -2
   8  30   2 20.0451 7.71632   1
  10  28   2 35.0042 9.07209  -2
  10  30   2 35.0042 9.07209   1
  12  28   2 26.8735 8.35722  -2
  12  30   2 26.8735 8.35722   1
  12  32   2 7.74638 4.96745  -2
  12  30   2 7.74638 4.96745   1
  14  28   2 58.9517 10.8689  -2
  14  30   2 58.9517 10.8689   1
  14  32   2 50.3294 7.16142  -2
  14  30   2 50.3294 7.16142   1
  16  32   2 70.6186 8.30275  -2
  16  30   2 70.6186 8.30275   1
  16  28   2 94.0794 13.7400  -2
  16  30   2 94.0794 13.7400   1
  18  28   2 15.1615 8.39245  -2
  18  30   2 15.1615 8.39245   1
  20  28   2 21.9066 10.1007  -2
  20  30   2 21.9066 10.1007   1
  20  30   2 30.2719 7.30598  -2
  20  30   2 30.2719 7.30598   1
  22  28   2 0.86089 6.42080  -2
  22  30   2 0.86089 6.42080   1
  24  28   2 11.7812 9.19355  -2
  24  30   2 11.7812 9.19355   1
  26  30   2 41.7779 8.99922  -2
  26  30   2 41.7779 8.99922   1
  26  28   2 28.1516 7.44135  -2
  26  30   2 28.1516 7.44135   1
  28  28   2 10.1142 7.49429  -2
  28  30   2 10.1142 7.49429   1
  28  30   2 48.8055 9.82289  -2
  28  30   2 48.8055 9.82289   1
  30  28   2 -0.1631 7.80214  -2
  30  30   2 -0.1631 7.80214   1
  32  28   2 18.0069 8.27181  -2
  32  30   2 18.0069 8.27181   1
  32  30   2 24.3425 9.37915  -2
  32  30   2 24.3425 9.37915   1
  34  28   2 9.21209 9.08823  -2
  34  30   2 9.21209 9.08823   1
  34  30   2 4.61310 8.99802  -2
  34  30   2 4.61310 8.99802   1
  36  30   2 4.46332 9.98745  -2
  36  30   2 4.46332 9.98745   1
  36  28   2 14.5038 9.59859  -2
  36  30   2 14.5038 9.59859   1
  38  28   2 15.6501 10.5507  -2
  38  30   2 15.6501 10.5507   1
  38  30   2 9.63142 6.56039  -2
  38  30   2 9.63142 6.56039   1
  40  30   2 12.0277 7.24318  -2
  40  30   2 12.0277 7.24318   1
  40  28   2 44.0000 11.7729  -2
  40  30   2 44.0000 11.7729   1
  42  30   2 20.9607 8.06199  -2
  42  30   2 20.9607 8.06199   1
  42  28   2 25.2603 11.7806  -2
  42  30   2 25.2603 11.7806   1
  44  28   2 19.7134 12.9586  -2
  44  30   2 19.7134 12.9586   1
   0  32   2 -0.7620 1.13435   1
   2  30   2 12.1344 7.19354  -2
   2  32   2 12.1344 7.19354   1
   4  30   2 12.0695 7.54677  -2
   4  32   2 12.0695 7.54677   1
   6  30   2 25.3128 8.35936  -2
   6  32   2 25.3128 8.35936   1
   8  30   2 75.4591 12.2282  -2
   8  32   2 75.4591 12.2282   1
  10  30   2 52.4728 10.3263  -2
  10  32   2 52.4728 10.3263   1
  12  30   2 5.43304 8.27304  -2
  12  32   2 5.43304 8.27304   1
  14  30   2 33.7755 9.29814  -2
  14  32   2 33.7755 9.29814   1
  16  30   2 98.2264 14.9890  -2
  16  32   2 98.2264 14.9890   1
  18  34   2 56.0593 8.16271  -2
  18  32   2 56.0593 8.16271   1
  18  30   2 36.1524 10.4215  -2
  18  32   2 36.1524 10.4215   1
  20  32   2 1.39952 7.07416  -2
  20  32   2 1.39952 7.07416   1
  20  30   2 21.4902 9.59014  -2
  20  32   2 21.4902 9.59014   1
  20  34   2 18.2789 7.58154  -2
  20  32   2 18.2789 7.58154   1
  22  30   2 10.7070 9.53527  -2
  22  32   2 10.7070 9.53527   1
  24  30   2 20.6988 10.3298  -2
  24  32   2 20.6988 10.3298   1
  26  32   2 -4.1043 7.70161  -2
  26  32   2 -4.1043 7.70161   1
  26  34   2 1.94989 6.09713  -2
  26  32   2 1.94989 6.09713   1
  26  30   2 9.12716 10.3219  -2
  26  32   2 9.12716 10.3219   1
  28  30   2 -1.7973 7.68737  -2
  28  32   2 -1.7973 7.68737   1
  28  32   2 11.1024 8.74596  -2
  28  32   2 11.1024 8.74596   1
  30  30   2 -2.3846 8.10647  -2
  30  32   2 -2.3846 8.10647   1
  30  32   2 10.5893 9.01395  -2
  30  32   2 10.5893 9.01395   1
  32  32   2 58.2154 11.4823  -2
  32  32   2 58.2154 11.4823   1
  32  30   2 28.4651 9.31827  -2
  32  32   2 28.4651 9.31827   1
  34  32   2 18.1704 9.72048  -2
  34  32   2 18.1704 9.72048   1
  34  30   2 17.9460 9.77292  -2
  34  32   2 17.9460 9.77292   1
  36  30   2 14.5770 10.4461  -2
  36  32   2 14.5770 10.4461   1
  36  32   2 5.22868 10.0698  -2
  36  32   2 5.22868 10.0698   1
  38  30   2 17.2766 10.8144  -2
  38  32   2 17.2766 10.8144   1
  38  32   2 0.61971 11.2199  -2
  38  32   2 0.61971 11.2199   1
  40  32   2 6.77731 7.65755  -2
  40  32   2 6.77731 7.65755   1
  40  30   2 27.1423 12.3233  -2
  40  32   2 27.1423 12.3233   1
  42  30   2 29.1427 12.9830  -2
  42  32   2 29.1427 12.9830   1
  42  32   2 17.1863 8.56095  -2
  42  32   2 17.1863 8.56095   1
   0  34   2 26.8631 1.80817   1
   2  34   2 21.2980 1.17210   1
   4  34   2 12.6913 1.01084   1
   6  32   2 33.2421 8.97563  -2
   6  34   2 33.2421 8.97563   1
   8  32   2 47.2267 9.87259  -2
   8  34   2 47.2267 9.87259   1
  10  32   2 12.5599 8.03225  -2
  10  34   2 12.5599 8.03225   1
  12  32   2 67.3000 12.4076  -2
  12  34   2 67.3000 12.4076   1
  14  32   2 11.1244 9.16076  -2
  14  34   2 11.1244 9.16076   1
  16  32   2 92.8331 14.5330  -2
  16  34   2 92.8331 14.5330   1
  18  32   2 41.3882 10.7426  -2
  18  34   2 41.3882 10.7426   1
  20  32   2 21.8190 9.98450  -2
  20  34   2 21.8190 9.98450   1
  22  32   2 51.4349 11.9516  -2
  22  34   2 51.4349 11.9516   1
  24  32   2 17.5299 10.5272  -2
  24  34   2 17.5299 10.5272   1
  24  36   2 -2.0454 7.01801  -2
  24  34   2 -2.0454 7.01801   1
  26  34   2 31.2888 9.02661  -2
  26  34   2 31.2888 9.02661   1
  26  36   2 17.7889 6.74797  -2
  26  34   2 17.7889 6.74797   1
  26  32   2 9.09774 10.9556  -2
  26  34   2 9.09774 10.9556   1
  28  34   2 36.0017 9.70316  -2
  28  34   2 36.0017 9.70316   1
  28  32   2 25.9662 12.0798  -2
  28  34   2 25.9662 12.0798   1
  30  34   2 79.5808 12.7049  -2
  30  34   2 79.5808 12.7049   1
  30  32   2 44.9100 13.8068  -2
  30  34   2 44.9100 13.8068   1
  32  34   2 16.1275 10.0782  -2
  32  34   2 16.1275 10.0782   1
  32  32   2 4.77569 12.1291  -2
  32  34   2 4.77569 12.1291   1
  34  32   2 28.9087 10.5376  -2
  34  34   2 28.9087 10.5376   1
  34  34   2 24.3730 11.0485  -2
  34  34   2 24.3730 11.0485   1
  36  32   2 34.5877 11.3091  -2
  36  34   2 34.5877 11.3091   1
  36  34   2 46.5834 11.7680  -2
  36  34   2 46.5834 11.7680   1
  38  32   2 17.0266 11.3886  -2
  38  34   2 17.0266 11.3886   1
  38  34   2 25.4087 11.5782  -2
  38  34   2 25.4087 11.5782   1
  40  32   2 37.4172 12.9506  -2
  40  34   2 37.4172 12.9506   1
  40  34   2 26.0845 13.1875  -2
  40  34   2 26.0845 13.1875   1
  42  32   2 28.3083 13.5635  -2
  42  34   2 28.3083 13.5635   1
   0  36   2 1.06796 1.25322   1
   2  36   2 27.3636 1.32611   1
   4  36   2 13.3071 1.11654   1
   6  36   2 18.4531 1.21368   1
   8  34   2 34.2584 9.89188  -2
   8  36   2 34.2584 9.89188   1
  10  34   2 35.1921 10.0156  -2
  10  36   2 35.1921 10.0156   1
  12  36   2 34.6770 1.74781   1
  14  34   2 2.23139 9.24124  -2
  14  36   2 2.23139 9.24124   1
  16  34   2 37.3719 10.6650  -2
  16  36   2 37.3719 10.6650   1
  18  34   2 31.8554 11.4166  -2
  18  36   2 31.8554 11.4166   1
  20  34   2 17.3257 10.7197  -2
  20  36   2 17.3257 10.7197   1
  22  34   2 41.3542 12.1267  -2
  22  36   2 41.3542 12.1267   1
  24  34   2 2.09187 10.6893  -2
  24  36   2 2.09187 10.6893   1
  26  36   2 8.59660 8.81712  -2
  26  36   2 8.59660 8.81712   1
  26  34   2 15.6084 11.6105  -2
  26  36   2 15.6084 11.6105   1
  28  36   2 41.9071 9.82543  -2
  28  36   2 41.9071 9.82543   1
  28  34   2 30.1647 12.7603  -2
  28  36   2 30.1647 12.7603   1
  30  36   2 21.8503 10.1728  -2
  30  36   2 21.8503 10.1728   1
  30  34   2 26.6072 13.1229  -2
  30  36   2 26.6072 13.1229   1
  32  36   2 51.4522 11.7538  -2
  32  36   2 51.4522 11.7538   1
  32  34   2 25.1576 13.6786  -2
  32  36   2 25.1576 13.6786   1
  34  34   2 29.9854 14.6760  -2
  34  36   2 29.9854 14.6760   1
  34  36   2 45.2329 11.9587  -2
  34  36   2 45.2329 11.9587   1
  36  36   2 3.57619 11.6077  -2
  36  36   2 3.57619 11.6077   1
  36  34   2 10.0320 14.2271  -2
  36  36   2 10.0320 14.2271   1
  38  34   2 16.0266 16.0827  -2
  38  36   2 16.0266 16.0827   1
  38  36   2 25.0715 12.8662  -2
  38  36   2 25.0715 12.8662   1
  40  34   2 21.6796 17.0837  -2
  40  36   2 21.6796 17.0837   1
  40  36   2 -2.9619 13.8308  -2
  40  36   2 -2.9619 13.8308   1
   0  38   2 53.3584 2.72863   1
   2  38   2 40.0730 1.63682   1
   4  38   2 25.8269 1.39202   1
   6  38   2 27.8600 1.48189   1
   8  38   2 108.193 3.52830   1
  10  38   2 5.93093 0.98551   1
  12  38   2 24.4714 1.51764   1
  14  38   2 16.5340 1.38700   1
  16  38   2 3.00657 1.17098   1
  18  36   2 33.7119 11.8276  -2
  18  38   2 33.7119 11.8276   1
  20  36   2 5.89802 11.0574  -2
  20  38   2 5.89802 11.0574   1
  22  36   2 24.9159 11.7925  -2
  22  38   2 24.9159 11.7925   1
  24  36   2 19.5069 12.5919  -2
  24  38   2 19.5069 12.5919   1
  26  38   2 7.10037 9.08684  -2
  26  38   2 7.10037 9.08684   1
  26  36   2 -8.4687 12.1430  -2
  26  38   2 -8.4687 12.1430   1
  28  36   2 23.9571 13.2199  -2
  28  38   2 23.9571 13.2199   1
  28  38   2 21.7847 10.1288  -2
  28  38   2 21.7847 10.1288   1
  30  38   2 28.9968 11.1675  -2
  30  38   2 28.9968 11.1675   1
  30  36   2 21.4530 13.7823  -2
  30  38   2 21.4530 13.7823   1
  32  36   2 9.85336 13.8799  -2
  32  38   2 9.85336 13.8799   1
  32  38   2 0.43329 10.9841  -2
  32  38   2 0.43329 10.9841   1
  34  36   2 0.33270 14.0448  -2
  34  38   2 0.33270 14.0448   1
  34  38   2 -3.9164 11.1185  -2
  34  38   2 -3.9164 11.1185   1
  36  36   2 19.4554 15.4926  -2
  36  38   2 19.4554 15.4926   1
  38  38   2 2.43442 13.2273  -2
  38  38   2 2.43442 13.2273   1
  38  36   2 19.7178 17.0539  -2
  38  38   2 19.7178 17.0539   1
  40  38   2 4.87388 8.40329   1
   0  40   2 -1.1672 1.34079   1
   2  40   2 23.1409 1.30992   1
   4  40   2 40.2161 1.79321   1
   6  40   2 35.4451 1.64673   1
   8  40   2 17.9747 1.34251   1
  10  40   2 48.6808 2.14881   1
  12  40   2 28.9790 1.68315   1
  14  40   2 24.0582 1.57613   1
  16  40   2 40.0238 1.98575   1
  18  40   2 13.9911 1.54706   1
  20  38   2 22.9974 12.2947  -2
  20  40   2 22.9974 12.2947   1
  22  40   2 10.7445 1.59395   1
  24  38   2 38.5285 13.4479  -2
  24  40   2 38.5285 13.4479   1
  26  38   2 5.86442 12.9319  -2
  26  40   2 5.86442 12.9319   1
  26  40   2 21.9461 9.97301  -2
  26  40   2 21.9461 9.97301   1
  28  40   2 -4.0254 10.2433  -2
  28  40   2 -4.0254 10.2433   1
  30  40   2 14.4885 11.1181  -2
  30  40   2 14.4885 11.1181   1
  32  40   2 9.65660 12.0056  -2
  32  40   2 9.65660 12.0056   1
  32  38   2 7.26895 14.8375  -2
  32  40   2 7.26895 14.8375   1
  34  38   2 27.8948 16.5774  -2
  34  40   2 27.8948 16.5774   1
  36  38   2 5.84450 16.3578  -2
  36  40   2 5.84450 16.3578   1
  38  38   2 10.0461 18.1564  -2
  38  40   2 10.0461 18.1564   1
   0  42   2 24.9977 1.95093   1
   2  42   2 32.7998 1.62955   1
   4  42   2 22.2896 1.40792   1
   6  42   2 35.8813 1.75860   1
   8  42   2 53.5248 2.12674   1
  10  42   2 2.88057 1.02794   1
  12  42   2 40.5785 1.99735   1
  14  42   2 32.7391 1.82154   1
  16  42   2 14.9219 1.45472   1
  18  42   2 21.4247 1.64987   1
  20  42   2 16.9445 1.74286   1
  22  42   2 8.44254 1.65724   1
  24  42   2 33.7698 10.3989  -2
  24  42   2 33.7698 10.3989   1
  26  40   2 44.6768 15.5961  -2
  26  42   2 44.6768 15.5961   1
  28  42   2 12.7148 1.98974   1
  30  42   2 16.9279 2.36342   1
  32  42   2 42.8884 2.96468   1
  34  42   2 7.85171 2.59538   1
   0  44   2 1.73871 1.59238   1
   2  44   2 16.4578 1.33371   1
   4  44   2 3.60957 1.17195   1
   6  44   2 8.59616 1.29243   1
   8  44   2 14.4804 1.16446   1
  10  44   2 20.1324 1.52016   1
  12  44   2 2.19679 1.21146   1
  14  44   2 11.6673 1.43323   1
  16  44   2 26.9883 1.77054   1
  18  44   2 7.59443 1.43941   1
  20  44   2 17.1157 1.80862   1
  22  44   2 5.06180 1.66042   1
  24  44   2 9.72499 1.85150   1
  26  44   2 28.3500 2.32657   1
  28  42   2 14.7167 16.1579  -2
  28  44   2 14.7167 16.1579   1
  30  44   2 0.01258 2.27649   1
  32  44   2 16.2266 2.75419   1
  34  44   2 4.75776 2.74819   1
   0  46   2 7.92157 2.11960   1
   2  46   2 22.7846 1.59874   1
   4  46   2 21.3710 1.61341   1
   6  46   2 37.6079 1.97237   1
   8  46   2 4.56330 1.41457   1
  10  46   2 6.25137 1.14724   1
  12  46   2 7.23987 1.48233   1
  14  46   2 -0.5225 1.47132   1
  16  46   2 3.74454 1.55113   1
  18  46   2 12.8305 1.71624   1
  20  46   2 3.83564 1.80261   1
  22  46   2 6.71597 1.93502   1
  24  46   2 9.53483 2.07433   1
  26  46   2 4.32398 2.05244   1
  28  46   2 13.0760 2.37852   1
  30  46   2 1.72256 2.58000   1
  32  46   2 8.40148 2.82428   1
   0  48   2 2.59700 2.00875   1
   2  48   2 10.6549 1.55704   1
   4  48   2 3.71932 1.41605   1
   6  48   2 1.82458 1.37361   1
   8  48   2 0.23902 1.48750   1
  10  48   2 13.3937 1.68357   1
  12  48   2 2.66059 1.58189   1
  14  48   2 18.5701 1.88032   1
  16  48   2 0.64164 1.64261   1
  18  48   2 4.47057 1.74887   1
  20  48   2 4.29163 1.93142   1
  22  48   2 25.9847 2.42221   1
  24  48   2 -1.4293 2.00089   1
  26  48   2 -0.8872 2.16132   1
  28  48   2 -0.1000 2.35998   1
  30  48   2 1.74310 2.74177   1
   0  50   2 3.28060 2.16451   1
   2  50   2 8.19412 1.53462   1
   4  50   2 2.35054 1.45061   1
   6  50   2 3.72731 1.47487   1
   8  50   2 3.83581 1.58736   1
  10  50   2 1.10988 1.61439   1
  12  50   2 0.03257 1.62926   1
  14  50   2 1.75553 1.72030   1
  16  50   2 2.31283 1.75580   1
  18  50   2 8.89615 1.81881   1
  20  50   2 -0.3342 1.96800   1
  22  50   2 0.38197 2.08995   1
  24  50   2 2.03017 2.20934   1
  26  50   2 3.83331 2.33171   1
  28  50   2 4.05261 2.51214   1
   0  52   2 -0.9298 2.18513   1
   2  52   2 3.49829 1.56412   1
   4  52   2 4.01794 1.65794   1
   6  52   2 3.39618 1.75197   1
   8  52   2 1.16485 1.71385   1
  10  52   2 18.2647 1.93172   1
  12  52   2 -0.1055 1.75451   1
  14  52   2 2.28215 1.81422   1
  16  52   2 11.2103 1.89053   1
  18  52   2 12.3090 1.97172   1
  20  52   2 5.56999 1.95304   1
  22  52   2 5.86704 2.25217   1
  24  52   2 3.89355 2.32059   1
  26  52   2 0.36743 2.53365   1
   0  54   2 9.31777 2.33711   1
   2  54   2 -0.9603 1.66517   1
   4  54   2 0.69932 1.69724   1
   6  54   2 0.01765 1.88632   1
   8  54   2 15.6105 1.99175   1
  10  54   2 -0.4855 1.84240   1
  12  54   2 12.9471 2.00729   1
  14  54   2 2.89329 1.95406   1
  16  54   2 33.3862 2.41334   1
  18  54   2 7.84968 2.01155   1
  20  54   2 3.73317 2.15391   1
  22  54   2 14.0940 2.54865   1
  24  54   2 45.8344 3.43993   1
   0  56   2 0.77438 2.51927   1
   2  56   2 14.1021 1.88545   1
   4  56   2 -1.5583 1.81509   1
   6  56   2 3.54276 1.99810   1
   8  56   2 4.31879 2.05235   1
  10  56   2 3.12666 2.00955   1
  12  56   2 -1.2046 1.95846   1
  14  56   2 11.7507 2.00796   1
  16  56   2 2.98042 2.12761   1
  18  56   2 3.52607 2.16945   1
  20  56   2 8.72168 2.33420   1
   0  58   2 8.93664 2.72655   1
   2  58   2 4.59007 1.90999   1
   4  58   2 10.2175 2.18660   1
   6  58   2 31.7447 2.63682   1
   8  58   2 2.58060 2.19554   1
  10  58   2 0.80217 2.12624   1
  12  58   2 6.66114 2.12986   1
  14  58   2 20.7557 2.36916   1
  16  58   2 13.4457 2.30895   1
   0  60   2 0.24922 2.93740   1
   2  60   2 2.13532 2.15022   1
   4  60   2 12.4750 2.25736   1
   6  60   2 1.23532 2.28374   1
   8  60   2 8.45989 2.49073   1
  10  60   2 8.41248 2.49889   1
   1   1   3 14.9004 1.80727  -2
   1   1   3 14.9004 1.80727   1
   1   3   3 15.8780 1.86941  -2
   1   1   3 15.8780 1.86941   1
   3   3   3 170.639 8.35941  -2
   3   1   3 170.639 8.35941   1
   3   1   3 188.154 6.98346  -2
   3   1   3 188.154 6.98346   1
   5   3   3 11.4478 2.63509  -2
   5   1   3 11.4478 2.63509   1
   5   1   3 16.1160 2.05320  -2
   5   1   3 16.1160 2.05320   1
   7   1   3 81.0820 4.17942  -2
   7   1   3 81.0820 4.17942   1
   7   3   3 68.7883 3.83351  -2
   7   1   3 68.7883 3.83351   1
   9   1   3 119.486 5.62141  -2
   9   1   3 119.486 5.62141   1
   9   3   3 114.254 6.60785  -2
   9   1   3 114.254 6.60785   1
  11   3   3 225.930 9.20879  -2
  11   1   3 225.930 9.20879   1
  11   1   3 259.322 12.0125  -2
  11   1   3 259.322 12.0125   1
  13   3   3 56.1623 3.84163  -2
  13   1   3 56.1623 3.84163   1
  13   1   3 43.2598 3.24311  -2
  13   1   3 43.2598 3.24311   1
  15   1   3 326.194 15.1230  -2
  15   1   3 326.194 15.1230   1
  15   3   3 278.327 13.0468  -2
  15   1   3 278.327 13.0468   1
  17   3   3 145.987 7.32446  -2
  17   1   3 145.987 7.32446   1
  17   1   3 99.7166 5.40548  -2
  17   1   3 99.7166 5.40548   1
  19   3   3 54.8393 3.85273  -2
  19   1   3 54.8393 3.85273   1
  19   1   3 59.5143 4.01290  -2
  19   1   3 59.5143 4.01290   1
  21   3   3 24.3186 2.94795  -2
  21   1   3 24.3186 2.94795   1
  21   1   3 22.1411 3.01435  -2
  21   1   3 22.1411 3.01435   1
  23   1   3 12.6891 2.94800  -2
  23   1   3 12.6891 2.94800   1
  23   3   3 8.61807 3.01368  -2
  23   1   3 8.61807 3.01368   1
  25   3   3 39.3772 3.64629  -2
  25   1   3 39.3772 3.64629   1
  25   1   3 35.6156 3.51460  -2
  25   1   3 35.6156 3.51460   1
  27   3   3 29.7372 3.61839  -2
  27   1   3 29.7372 3.61839   1
  27   1   3 31.0873 3.56641  -2
  27   1   3 31.0873 3.56641   1
  29   3   3 54.6168 5.09279  -2
  29   1   3 54.6168 5.09279   1
  29   1   3 51.5263 5.02157  -2
  29   1   3 51.5263 5.02157   1
  31   1   3 3.80657 4.18674  -2
  31   1   3 3.80657 4.18674   1
  31   3   3 13.3569 4.13069  -2
  31   1   3 13.3569 4.13069   1
  33   1   3 11.3988 4.45650  -2
  33   1   3 11.3988 4.45650   1
  33   3   3 13.0198 4.25379  -2
  33   1   3 13.0198 4.25379   1
  35   3   3 30.3924 4.97544  -2
  35   1   3 30.3924 4.97544   1
  35   1   3 31.7979 5.13662  -2
  35   1   3 31.7979 5.13662   1
  37   3   3 17.7746 5.04374  -2
  37   1   3 17.7746 5.04374   1
  37   1   3 17.4376 5.11496  -2
  37   1   3 17.4376 5.11496   1
  39   3   3 13.2097 5.26850  -2
  39   1   3 13.2097 5.26850   1
  39   1   3 10.8847 5.62235  -2
  39   1   3 10.8847 5.62235   1
  41   3   3 2.05998 5.80374  -2
  41   1   3 2.05998 5.80374   1
  41   1   3 8.34274 6.08223  -2
  41   1   3 8.34274 6.08223   1
  43   3   3 4.74958 6.21302  -2
  43   1   3 4.74958 6.21302   1
  43   1   3 5.77111 6.71098  -2
  43   1   3 5.77111 6.71098   1
  45   3   3 19.5681 7.39388  -2
  45   1   3 19.5681 7.39388   1
  45   1   3 12.7939 7.45954  -2
  45   1   3 12.7939 7.45954   1
   1   1   3 47.1126 2.56520  -2
   1   3   3 47.1126 2.56520   1
   1   5   3 64.9547 4.11906  -2
   1   3   3 64.9547 4.11906   1
   3   5   3 62.5941 4.94254  -2
   3   3   3 62.5941 4.94254   1
   3   1   3 89.9320 3.79425  -2
   3   3   3 89.9320 3.79425   1
   5   1   3 23.4334 2.21201  -2
   5   3   3 23.4334 2.21201   1
   5   5   3 11.4722 3.81182  -2
   5   3   3 11.4722 3.81182   1
   7   1   3 53.6637 3.30982  -2
   7   3   3 53.6637 3.30982   1
   7   5   3 54.1073 4.01732  -2
   7   3   3 54.1073 4.01732   1
   9   1   3 63.9296 3.67896  -2
   9   3   3 63.9296 3.67896   1
   9   5   3 54.9011 3.71550  -2
   9   3   3 54.9011 3.71550   1
  11   5   3 65.5441 4.19013  -2
  11   3   3 65.5441 4.19013   1
  11   1   3 97.6627 5.19058  -2
  11   3   3 97.6627 5.19058   1
  13   1   3 77.1595 4.50543  -2
  13   3   3 77.1595 4.50543   1
  13   5   3 68.9115 4.22558  -2
  13   3   3 68.9115 4.22558   1
  15   5   3 124.046 6.47112  -2
  15   3   3 124.046 6.47112   1
  15   1   3 164.528 8.14375  -2
  15   3   3 164.528 8.14375   1
  17   5   3 243.166 11.6292  -2
  17   3   3 243.166 11.6292   1
  17   1   3 235.558 11.1690  -2
  17   3   3 235.558 11.1690   1
  19   1   3 86.5389 5.09747  -2
  19   3   3 86.5389 5.09747   1
  19   5   3 114.308 6.26416  -2
  19   3   3 114.308 6.26416   1
  21   5   3 45.9252 3.61166  -2
  21   3   3 45.9252 3.61166   1
  21   1   3 40.4121 3.59156  -2
  21   3   3 40.4121 3.59156   1
  23   1   3 4.95307 3.03115  -2
  23   3   3 4.95307 3.03115   1
  23   5   3 14.1808 3.02596  -2
  23   3   3 14.1808 3.02596   1
  25   5   3 35.6435 3.56548  -2
  25   3   3 35.6435 3.56548   1
  25   1   3 39.5146 3.81951  -2
  25   3   3 39.5146 3.81951   1
  27   5   3 27.6818 3.99357  -2
  27   3   3 27.6818 3.99357   1
  27   1   3 24.7335 3.56354  -2
  27   3   3 24.7335 3.56354   1
  29   5   3 31.2062 4.54710  -2
  29   3   3 31.2062 4.54710   1
  29   1   3 31.8411 4.47700  -2
  29   3   3 31.8411 4.47700   1
  31   5   3 26.3951 4.45121  -2
  31   3   3 26.3951 4.45121   1
  31   1   3 26.7060 4.65832  -2
  31   3   3 26.7060 4.65832   1
  33   1   3 20.8238 4.73868  -2
  33   3   3 20.8238 4.73868   1
  33   5   3 14.7168 4.44921  -2
  33   3   3 14.7168 4.44921   1
  35   5   3 12.9774 4.99255  -2
  35   3   3 12.9774 4.99255   1
  35   1   3 15.1774 5.33189  -2
  35   3   3 15.1774 5.33189   1
  37   1   3 22.8417 5.56732  -2
  37   3   3 22.8417 5.56732   1
  37   5   3 28.3113 5.38680  -2
  37   3   3 28.3113 5.38680   1
  39   1   3 14.2231 6.00686  -2
  39   3   3 14.2231 6.00686   1
  39   5   3 20.2987 5.58177  -2
  39   3   3 20.2987 5.58177   1
  41   1   3 9.89744 6.54526  -2
  41   3   3 9.89744 6.54526   1
  41   5   3 12.7392 5.74876  -2
  41   3   3 12.7392 5.74876   1
  43   1   3 14.0372 9.63675  -2
  43   3   3 14.0372 9.63675   1
  43   5   3 13.4926 6.40300  -2
  43   3   3 13.4926 6.40300   1
  45   5   3 32.5661 7.47083  -2
  45   3   3 32.5661 7.47083   1
  45   1   3 41.4464 11.2202  -2
  45   3   3 41.4464 11.2202   1
   1   7   3 97.9277 6.68468  -2
   1   5   3 97.9277 6.68468   1
   1   3   3 98.4418 4.07858  -2
   1   5   3 98.4418 4.07858   1
   3   3   3 43.8483 2.53778  -2
   3   5   3 43.8483 2.53778   1
   3   7   3 50.9082 4.38529  -2
   3   5   3 50.9082 4.38529   1
   5   3   3 39.7467 2.44337  -2
   5   5   3 39.7467 2.44337   1
   5   7   3 54.4818 4.06728  -2
   5   5   3 54.4818 4.06728   1
   7   3   3 40.1911 3.01688  -2
   7   5   3 40.1911 3.01688   1
   7   7   3 37.9382 3.45916  -2
   7   5   3 37.9382 3.45916   1
   9   3   3 20.8098 2.55721  -2
   9   5   3 20.8098 2.55721   1
   9   7   3 16.3263 2.90557  -2
   9   5   3 16.3263 2.90557   1
  11   7   3 20.1220 3.36031  -2
  11   5   3 20.1220 3.36031   1
  11   3   3 3.46590 2.80739  -2
  11   5   3 3.46590 2.80739   1
  13   7   3 24.4301 2.85635  -2
  13   5   3 24.4301 2.85635   1
  13   3   3 50.3031 3.61790  -2
  13   5   3 50.3031 3.61790   1
  15   7   3 54.5559 3.74885  -2
  15   5   3 54.5559 3.74885   1
  15   3   3 59.5335 4.01847  -2
  15   5   3 59.5335 4.01847   1
  17   3   3 147.470 7.38922  -2
  17   5   3 147.470 7.38922   1
  17   7   3 100.917 5.65193  -2
  17   5   3 100.917 5.65193   1
  19   3   3 171.663 8.53036  -2
  19   5   3 171.663 8.53036   1
  19   7   3 177.254 8.84531  -2
  19   5   3 177.254 8.84531   1
  21   3   3 52.0903 3.93168  -2
  21   5   3 52.0903 3.93168   1
  21   7   3 60.7027 4.12461  -2
  21   5   3 60.7027 4.12461   1
  23   7   3 16.1993 2.97890  -2
  23   5   3 16.1993 2.97890   1
  23   3   3 16.2113 3.23774  -2
  23   5   3 16.2113 3.23774   1
  25   7   3 11.9029 3.08220  -2
  25   5   3 11.9029 3.08220   1
  25   3   3 22.6112 4.40975  -2
  25   5   3 22.6112 4.40975   1
  27   7   3 26.6730 3.97960  -2
  27   5   3 26.6730 3.97960   1
  27   3   3 26.9621 3.62076  -2
  27   5   3 26.9621 3.62076   1
  29   3   3 3.61823 4.10507  -2
  29   5   3 3.61823 4.10507   1
  29   7   3 5.94754 3.42327  -2
  29   5   3 5.94754 3.42327   1
  31   3   3 13.3203 6.32661  -2
  31   5   3 13.3203 6.32661   1
  31   7   3 14.3760 4.33524  -2
  31   5   3 14.3760 4.33524   1
  33   3   3 17.2958 7.22824  -2
  33   5   3 17.2958 7.22824   1
  33   7   3 15.1196 4.68072  -2
  33   5   3 15.1196 4.68072   1
  35   7   3 17.1910 4.94303  -2
  35   5   3 17.1910 4.94303   1
  35   3   3 12.5730 7.51870  -2
  35   5   3 12.5730 7.51870   1
  37   3   3 25.1611 8.25038  -2
  37   5   3 25.1611 8.25038   1
  37   7   3 27.7159 5.34429  -2
  37   5   3 27.7159 5.34429   1
  39   7   3 14.2487 5.71108  -2
  39   5   3 14.2487 5.71108   1
  39   3   3 12.8300 8.82529  -2
  39   5   3 12.8300 8.82529   1
  41   7   3 22.8386 6.47037  -2
  41   5   3 22.8386 6.47037   1
  41   3   3 6.48942 9.33170  -2
  41   5   3 6.48942 9.33170   1
  43   7   3 40.3794 7.44930  -2
  43   5   3 40.3794 7.44930   1
  43   3   3 32.0843 10.1811  -2
  43   5   3 32.0843 10.1811   1
  45   3   3 41.9215 11.8385  -2
  45   5   3 41.9215 11.8385   1
  45   7   3 24.8834 8.17041  -2
  45   5   3 24.8834 8.17041   1
   1   5   3 60.0406 2.91517  -2
   1   7   3 60.0406 2.91517   1
   1   9   3 39.1899 5.24706  -2
   1   7   3 39.1899 5.24706   1
   3   5   3 69.3766 3.23887  -2
   3   7   3 69.3766 3.23887   1
   3   9   3 60.8572 4.87437  -2
   3   7   3 60.8572 4.87437   1
   5   5   3 101.044 4.21866  -2
   5   7   3 101.044 4.21866   1
   5   9   3 107.147 6.41732  -2
   5   7   3 107.147 6.41732   1
   7   9   3 19.6312 2.99720  -2
   7   7   3 19.6312 2.99720   1
   7   5   3 20.8250 2.61205  -2
   7   7   3 20.8250 2.61205   1
   9   5   3 18.6770 2.61071  -2
   9   7   3 18.6770 2.61071   1
   9   9   3 19.2945 2.45468  -2
   9   7   3 19.2945 2.45468   1
  11   9   3 15.1368 3.21674  -2
  11   7   3 15.1368 3.21674   1
  11   5   3 13.0441 2.98279  -2
  11   7   3 13.0441 2.98279   1
  13   9   3 10.1184 3.29743  -2
  13   7   3 10.1184 3.29743   1
  13   5   3 17.3556 3.17054  -2
  13   7   3 17.3556 3.17054   1
  15   5   3 57.3146 3.98914  -2
  15   7   3 57.3146 3.98914   1
  15   9   3 60.1104 5.14113  -2
  15   7   3 60.1104 5.14113   1
  17   5   3 45.2142 3.54950  -2
  17   7   3 45.2142 3.54950   1
  17   9   3 56.9842 4.03695  -2
  17   7   3 56.9842 4.03695   1
  19   5   3 95.3936 5.33571  -2
  19   7   3 95.3936 5.33571   1
  19   9   3 72.5206 4.67436  -2
  19   7   3 72.5206 4.67436   1
  21   5   3 24.2610 3.12192  -2
  21   7   3 24.2610 3.12192   1
  21   9   3 19.1344 3.05414  -2
  21   7   3 19.1344 3.05414   1
  23   9   3 26.6202 3.33547  -2
  23   7   3 26.6202 3.33547   1
  23   5   3 18.3974 4.32527  -2
  23   7   3 18.3974 4.32527   1
  25   9   3 8.17034 3.11438  -2
  25   7   3 8.17034 3.11438   1
  25   5   3 3.65476 4.16535  -2
  25   7   3 3.65476 4.16535   1
  27   5   3 23.6050 4.56366  -2
  27   7   3 23.6050 4.56366   1
  27   9   3 32.6507 3.78735  -2
  27   7   3 32.6507 3.78735   1
  29   5   3 -0.0526 5.88064  -2
  29   7   3 -0.0526 5.88064   1
  29   9   3 2.43669 3.49075  -2
  29   7   3 2.43669 3.49075   1
  31   9   3 14.4614 3.89692  -2
  31   7   3 14.4614 3.89692   1
  31   5   3 9.52416 6.37580  -2
  31   7   3 9.52416 6.37580   1
  33   5   3 2.86705 6.98218  -2
  33   7   3 2.86705 6.98218   1
  33   9   3 4.79553 4.87803  -2
  33   7   3 4.79553 4.87803   1
  35   9   3 28.9513 5.46712  -2
  35   7   3 28.9513 5.46712   1
  35   5   3 33.5816 8.11377  -2
  35   7   3 33.5816 8.11377   1
  37   9   3 24.0289 5.78673  -2
  37   7   3 24.0289 5.78673   1
  37   5   3 28.4463 8.51770  -2
  37   7   3 28.4463 8.51770   1
  39   5   3 8.26523 8.54724  -2
  39   7   3 8.26523 8.54724   1
  39   9   3 13.0409 5.86193  -2
  39   7   3 13.0409 5.86193   1
  41   5   3 20.8039 9.71643  -2
  41   7   3 20.8039 9.71643   1
  41   9   3 29.8522 6.60236  -2
  41   7   3 29.8522 6.60236   1
  43   9   3 44.7355 7.69080  -2
  43   7   3 44.7355 7.69080   1
  43   5   3 41.0902 11.0137  -2
  43   7   3 41.0902 11.0137   1
  45   5   3 24.7484 11.7560  -2
  45   7   3 24.7484 11.7560   1
   1   7   3 22.7174 2.05023  -2
   1   9   3 22.7174 2.05023   1
   1  11   3 24.6162 4.63338  -2
   1   9   3 24.6162 4.63338   1
   3   7   3 32.6372 2.27821  -2
   3   9   3 32.6372 2.27821   1
   3  11   3 17.4257 2.99462  -2
   3   9   3 17.4257 2.99462   1
   5  11   3 72.2051 4.94849  -2
   5   9   3 72.2051 4.94849   1
   5   7   3 97.2976 4.54028  -2
   5   9   3 97.2976 4.54028   1
   7  11   3 7.14545 1.83755  -2
   7   9   3 7.14545 1.83755   1
   7   7   3 5.31072 2.44109  -2
   7   9   3 5.31072 2.44109   1
   9  11   3 11.9481 2.34236  -2
   9   9   3 11.9481 2.34236   1
   9   7   3 11.8999 2.49623  -2
   9   9   3 11.8999 2.49623   1
  11  11   3 30.2990 3.04154  -2
  11   9   3 30.2990 3.04154   1
  11   7   3 18.3120 3.34593  -2
  11   9   3 18.3120 3.34593   1
  13   7   3 16.8778 2.64076  -2
  13   9   3 16.8778 2.64076   1
  13  11   3 3.32935 3.31689  -2
  13   9   3 3.32935 3.31689   1
  15   7   3 91.2344 5.22597  -2
  15   9   3 91.2344 5.22597   1
  15  11   3 88.5841 6.59808  -2
  15   9   3 88.5841 6.59808   1
  17  11   3 109.542 7.69225  -2
  17   9   3 109.542 7.69225   1
  17   7   3 81.8955 4.83967  -2
  17   9   3 81.8955 4.83967   1
  19  11   3 24.2345 4.11375  -2
  19   9   3 24.2345 4.11375   1
  19   7   3 18.4748 3.00652  -2
  19   9   3 18.4748 3.00652   1
  21  11   3 6.66840 3.12822  -2
  21   9   3 6.66840 3.12822   1
  21   7   3 6.52572 2.87428  -2
  21   9   3 6.52572 2.87428   1
  23  11   3 61.3951 4.44575  -2
  23   9   3 61.3951 4.44575   1
  23   7   3 39.8131 4.81071  -2
  23   9   3 39.8131 4.81071   1
  25   7   3 14.3497 4.26398  -2
  25   9   3 14.3497 4.26398   1
  25  11   3 19.5850 3.71090  -2
  25   9   3 19.5850 3.71090   1
  27  11   3 41.9014 4.18818  -2
  27   9   3 41.9014 4.18818   1
  27   7   3 33.7547 6.46157  -2
  27   9   3 33.7547 6.46157   1
  29  11   3 12.9099 3.80572  -2
  29   9   3 12.9099 3.80572   1
  29   7   3 9.41503 4.65787  -2
  29   9   3 9.41503 4.65787   1
  31   7   3 18.3368 6.74588  -2
  31   9   3 18.3368 6.74588   1
  31  11   3 24.0993 4.18666  -2
  31   9   3 24.0993 4.18666   1
  33   7   3 6.69434 7.11873  -2
  33   9   3 6.69434 7.11873   1
  33  11   3 23.3790 5.09645  -2
  33   9   3 23.3790 5.09645   1
  35   7   3 27.6497 8.11412  -2
  35   9   3 27.6497 8.11412   1
  35  11   3 22.0393 5.61509  -2
  35   9   3 22.0393 5.61509   1
  37  11   3 13.1710 5.68711  -2
  37   9   3 13.1710 5.68711   1
  37   7   3 18.6546 8.46274  -2
  37   9   3 18.6546 8.46274   1
  39  11   3 8.91325 5.96561  -2
  39   9   3 8.91325 5.96561   1
  39   7   3 2.70227 8.96744  -2
  39   9   3 2.70227 8.96744   1
  41  11   3 14.9569 6.72978  -2
  41   9   3 14.9569 6.72978   1
  41   7   3 14.1605 9.55663  -2
  41   9   3 14.1605 9.55663   1
  43  11   3 12.4554 7.52423  -2
  43   9   3 12.4554 7.52423   1
  43   7   3 21.2723 10.5107  -2
  43   9   3 21.2723 10.5107   1
  45   9   3 5.21356 7.23603   1
   1   9   3 51.1458 2.81088  -2
   1  11   3 51.1458 2.81088   1
   1  13   3 38.8561 3.75914  -2
   1  11   3 38.8561 3.75914   1
   3  13   3 21.3371 3.59920  -2
   3  11   3 21.3371 3.59920   1
   3   9   3 13.8297 2.03343  -2
   3  11   3 13.8297 2.03343   1
   5   9   3 31.8140 2.56234  -2
   5  11   3 31.8140 2.56234   1
   5  13   3 27.9083 3.26208  -2
   5  11   3 27.9083 3.26208   1
   7   9   3 10.7933 2.46783  -2
   7  11   3 10.7933 2.46783   1
   7  13   3 13.7567 2.02686  -2
   7  11   3 13.7567 2.02686   1
   9  13   3 18.8159 2.60333  -2
   9  11   3 18.8159 2.60333   1
   9   9   3 16.6497 3.17606  -2
   9  11   3 16.6497 3.17606   1
  11  13   3 74.2907 4.54778  -2
  11  11   3 74.2907 4.54778   1
  11   9   3 67.5580 4.84550  -2
  11  11   3 67.5580 4.84550   1
  13  13   3 6.13282 3.49886  -2
  13  11   3 6.13282 3.49886   1
  13   9   3 4.64982 3.16824  -2
  13  11   3 4.64982 3.16824   1
  15  13   3 115.970 8.07700  -2
  15  11   3 115.970 8.07700   1
  15   9   3 99.3445 5.53485  -2
  15  11   3 99.3445 5.53485   1
  17   9   3 151.070 7.68364  -2
  17  11   3 151.070 7.68364   1
  17  13   3 180.449 11.4432  -2
  17  11   3 180.449 11.4432   1
  19  13   3 15.7199 3.93945  -2
  19  11   3 15.7199 3.93945   1
  19   9   3 3.27444 2.98955  -2
  19  11   3 3.27444 2.98955   1
  21   9   3 31.1905 4.00606  -2
  21  11   3 31.1905 4.00606   1
  21  13   3 41.0569 4.80530  -2
  21  11   3 41.0569 4.80530   1
  23   9   3 74.3861 5.02444  -2
  23  11   3 74.3861 5.02444   1
  23  13   3 76.0894 5.08105  -2
  23  11   3 76.0894 5.08105   1
  25  13   3 25.8243 3.59498  -2
  25  11   3 25.8243 3.59498   1
  25   9   3 20.8119 5.71814  -2
  25  11   3 20.8119 5.71814   1
  27  13   3 8.98757 3.85679  -2
  27  11   3 8.98757 3.85679   1
  27   9   3 19.1648 5.96194  -2
  27  11   3 19.1648 5.96194   1
  29  13   3 14.1284 4.18696  -2
  29  11   3 14.1284 4.18696   1
  29   9   3 16.8980 4.97262  -2
  29  11   3 16.8980 4.97262   1
  31  13   3 23.9953 4.45468  -2
  31  11   3 23.9953 4.45468   1
  31   9   3 31.3232 7.20391  -2
  31  11   3 31.3232 7.20391   1
  33   9   3 36.9529 8.03170  -2
  33  11   3 36.9529 8.03170   1
  33  13   3 37.8633 4.81733  -2
  33  11   3 37.8633 4.81733   1
  35  13   3 19.9861 6.11404  -2
  35  11   3 19.9861 6.11404   1
  35   9   3 19.5895 7.96203  -2
  35  11   3 19.5895 7.96203   1
  37  13   3 5.47443 5.88415  -2
  37  11   3 5.47443 5.88415   1
  37   9   3 3.02028 8.22847  -2
  37  11   3 3.02028 8.22847   1
  39  13   3 10.9480 6.67891  -2
  39  11   3 10.9480 6.67891   1
  39   9   3 1.61528 9.11007  -2
  39  11   3 1.61528 9.11007   1
  41   9   3 19.2981 9.87383  -2
  41  11   3 19.2981 9.87383   1
  41  13   3 24.0534 7.31434  -2
  41  11   3 24.0534 7.31434   1
  43  13   3 25.6382 8.57608  -2
  43  11   3 25.6382 8.57608   1
  43   9   3 2.77560 10.6380  -2
  43  11   3 2.77560 10.6380   1
   1  11   3 35.1195 2.46986  -2
   1  13   3 35.1195 2.46986   1
   1  15   3 18.9423 3.30238  -2
   1  13   3 18.9423 3.30238   1
   3  11   3 56.8124 3.29973  -2
   3  13   3 56.8124 3.29973   1
   3  15   3 67.5694 5.86962  -2
   3  13   3 67.5694 5.86962   1
   5  11   3 41.7973 2.94877  -2
   5  13   3 41.7973 2.94877   1
   5  15   3 45.1584 4.67714  -2
   5  13   3 45.1584 4.67714   1
   7  11   3 25.0998 2.65505  -2
   7  13   3 25.0998 2.65505   1
   7  15   3 23.3231 2.59315  -2
   7  13   3 23.3231 2.59315   1
   9  15   3 16.4310 2.57092  -2
   9  13   3 16.4310 2.57092   1
   9  11   3 24.9891 3.42292  -2
   9  13   3 24.9891 3.42292   1
  11  15   3 64.2352 4.18777  -2
  11  13   3 64.2352 4.18777   1
  11  11   3 69.6638 4.97262  -2
  11  13   3 69.6638 4.97262   1
  13  15   3 20.1649 2.94169  -2
  13  13   3 20.1649 2.94169   1
  13  11   3 21.5861 3.56585  -2
  13  13   3 21.5861 3.56585   1
  15  15   3 154.771 10.1783  -2
  15  13   3 154.771 10.1783   1
  15  11   3 146.637 7.59257  -2
  15  13   3 146.637 7.59257   1
  17  15   3 165.079 10.6736  -2
  17  13   3 165.079 10.6736   1
  17  11   3 175.717 8.69601  -2
  17  13   3 175.717 8.69601   1
  19  11   3 27.1054 3.45200  -2
  19  13   3 27.1054 3.45200   1
  19  15   3 56.9040 5.38679  -2
  19  13   3 56.9040 5.38679   1
  21  11   3 68.9160 5.38013  -2
  21  13   3 68.9160 5.38013   1
  21  15   3 74.4695 6.30027  -2
  21  13   3 74.4695 6.30027   1
  23  15   3 40.3309 5.09328  -2
  23  13   3 40.3309 5.09328   1
  23  11   3 58.0963 4.49696  -2
  23  13   3 58.0963 4.49696   1
  25  15   3 49.0855 4.41250  -2
  25  13   3 49.0855 4.41250   1
  25  11   3 37.7830 6.66134  -2
  25  13   3 37.7830 6.66134   1
  27  15   3 59.1322 4.84518  -2
  27  13   3 59.1322 4.84518   1
  27  11   3 38.0148 5.56521  -2
  27  13   3 38.0148 5.56521   1
  29  11   3 17.1129 5.22669  -2
  29  13   3 17.1129 5.22669   1
  29  15   3 8.49200 4.24292  -2
  29  13   3 8.49200 4.24292   1
  31  11   3 14.9237 6.82922  -2
  31  13   3 14.9237 6.82922   1
  31  15   3 14.0209 4.54223  -2
  31  13   3 14.0209 4.54223   1
  33  11   3 21.6080 7.35316  -2
  33  13   3 21.6080 7.35316   1
  33  15   3 22.5919 4.92361  -2
  33  13   3 22.5919 4.92361   1
  35  11   3 7.93649 7.98576  -2
  35  13   3 7.93649 7.98576   1
  35  15   3 25.5208 4.90158  -2
  35  13   3 25.5208 4.90158   1
  37  15   3 27.0127 6.21764  -2
  37  13   3 27.0127 6.21764   1
  37  11   3 22.9996 8.66729  -2
  37  13   3 22.9996 8.66729   1
  39  15   3 14.6521 7.06819  -2
  39  13   3 14.6521 7.06819   1
  39  11   3 11.1258 9.25520  -2
  39  13   3 11.1258 9.25520   1
  41  15   3 41.1708 8.23204  -2
  41  13   3 41.1708 8.23204   1
  41  11   3 26.7568 9.79270  -2
  41  13   3 26.7568 9.79270   1
  43  11   3 36.9651 11.6945  -2
  43  13   3 36.9651 11.6945   1
  43  13   3 46.8454 12.0580  -2
  43  13   3 46.8454 12.0580   1
   1  13   3 22.2510 2.31011  -2
   1  15   3 22.2510 2.31011   1
   1  17   3 6.36242 2.63388  -2
   1  15   3 6.36242 2.63388   1
   3  17   3 91.9759 7.38850  -2
   3  15   3 91.9759 7.38850   1
   3  13   3 105.188 4.88741  -2
   3  15   3 105.188 4.88741   1
   5  13   3 59.4532 3.42343  -2
   5  15   3 59.4532 3.42343   1
   5  17   3 41.3588 3.91989  -2
   5  15   3 41.3588 3.91989   1
   7  13   3 35.0273 3.03519  -2
   7  15   3 35.0273 3.03519   1
   7  17   3 8.10893 3.51658  -2
   7  15   3 8.10893 3.51658   1
   9  13   3 15.4213 3.23513  -2
   9  15   3 15.4213 3.23513   1
   9  17   3 1.69723 2.43165  -2
   9  15   3 1.69723 2.43165   1
  11  17   3 50.7603 3.93911  -2
  11  15   3 50.7603 3.93911   1
  11  13   3 74.1535 5.26421  -2
  11  15   3 74.1535 5.26421   1
  13  17   3 56.3609 4.18416  -2
  13  15   3 56.3609 4.18416   1
  13  13   3 71.8438 4.70881  -2
  13  15   3 71.8438 4.70881   1
  15  13   3 93.4707 5.38433  -2
  15  15   3 93.4707 5.38433   1
  15  17   3 80.1503 6.37161  -2
  15  15   3 80.1503 6.37161   1
  17  13   3 122.342 6.56991  -2
  17  15   3 122.342 6.56991   1
  17  17   3 101.376 7.53526  -2
  17  15   3 101.376 7.53526   1
  19  13   3 87.6421 6.06044  -2
  19  15   3 87.6421 6.06044   1
  19  17   3 83.0140 6.70330  -2
  19  15   3 83.0140 6.70330   1
  21  17   3 42.0464 5.07843  -2
  21  15   3 42.0464 5.07843   1
  21  13   3 66.4664 5.31416  -2
  21  15   3 66.4664 5.31416   1
  23  17   3 14.1046 4.69348  -2
  23  15   3 14.1046 4.69348   1
  23  13   3 18.2484 3.66316  -2
  23  15   3 18.2484 3.66316   1
  25  17   3 16.5339 5.00387  -2
  25  15   3 16.5339 5.00387   1
  25  13   3 28.8134 6.22831  -2
  25  15   3 28.8134 6.22831   1
  27  13   3 115.622 6.83153  -2
  27  15   3 115.622 6.83153   1
  27  17   3 106.075 8.38745  -2
  27  15   3 106.075 8.38745   1
  29  13   3 13.9282 4.16848  -2
  29  15   3 13.9282 4.16848   1
  29  17   3 6.74448 4.46394  -2
  29  15   3 6.74448 4.46394   1
  31  17   3 17.6760 4.68949  -2
  31  15   3 17.6760 4.68949   1
  31  13   3 -1.9505 6.72833  -2
  31  15   3 -1.9505 6.72833   1
  33  17   3 22.5052 5.08450  -2
  33  15   3 22.5052 5.08450   1
  33  13   3 15.9660 7.35662  -2
  33  15   3 15.9660 7.35662   1
  35  15   3 36.9797 7.87128  -2
  35  15   3 36.9797 7.87128   1
  35  17   3 41.5181 5.40448  -2
  35  15   3 41.5181 5.40448   1
  35  13   3 26.9378 8.31431  -2
  35  15   3 26.9378 8.31431   1
  37  13   3 33.7563 9.01672  -2
  37  15   3 33.7563 9.01672   1
  37  17   3 22.8610 6.08532  -2
  37  15   3 22.8610 6.08532   1
  37  15   3 38.8297 9.19674  -2
  37  15   3 38.8297 9.19674   1
  39  15   3 19.3626 9.66497  -2
  39  15   3 19.3626 9.66497   1
  39  13   3 19.9706 9.19967  -2
  39  15   3 19.9706 9.19967   1
  39  17   3 23.6728 8.62940  -2
  39  15   3 23.6728 8.62940   1
  41  13   3 13.5811 10.3060  -2
  41  15   3 13.5811 10.3060   1
  41  17   3 5.08254 9.41891  -2
  41  15   3 5.08254 9.41891   1
  41  15   3 -0.3124 9.68009  -2
  41  15   3 -0.3124 9.68009   1
  43  13   3 44.5057 12.0981  -2
  43  15   3 44.5057 12.0981   1
  43  15   3 35.4682 11.6471  -2
  43  15   3 35.4682 11.6471   1
  43  17   3 -0.7552 14.3312  -2
  43  15   3 -0.7552 14.3312   1
   1  19   3 69.2345 4.73427  -2
   1  17   3 69.2345 4.73427   1
   1  15   3 38.6072 2.87742  -2
   1  17   3 38.6072 2.87742   1
   3  19   3 30.2383 3.42947  -2
   3  17   3 30.2383 3.42947   1
   3  15   3 58.9738 3.37066  -2
   3  17   3 58.9738 3.37066   1
   5  19   3 26.1369 2.69803  -2
   5  17   3 26.1369 2.69803   1
   5  15   3 26.0793 2.55665  -2
   5  17   3 26.0793 2.55665   1
   7  19   3 19.4806 3.08131  -2
   7  17   3 19.4806 3.08131   1
   7  15   3 23.1828 2.72613  -2
   7  17   3 23.1828 2.72613   1
   9  19   3 34.2235 3.81882  -2
   9  17   3 34.2235 3.81882   1
   9  15   3 26.5556 3.66484  -2
   9  17   3 26.5556 3.66484   1
  11  19   3 18.8604 3.41917  -2
  11  17   3 18.8604 3.41917   1
  11  15   3 33.0468 3.83167  -2
  11  17   3 33.0468 3.83167   1
  13  19   3 37.9423 3.74595  -2
  13  17   3 37.9423 3.74595   1
  13  15   3 64.9951 4.41158  -2
  13  17   3 64.9951 4.41158   1
  15  15   3 116.746 6.52498  -2
  15  17   3 116.746 6.52498   1
  15  19   3 169.861 8.93217  -2
  15  17   3 169.861 8.93217   1
  17  19   3 38.0261 4.98632  -2
  17  17   3 38.0261 4.98632   1
  17  15   3 41.0023 3.73978  -2
  17  17   3 41.0023 3.73978   1
  19  19   3 63.7463 5.89361  -2
  19  17   3 63.7463 5.89361   1
  19  15   3 57.7872 4.31737  -2
  19  17   3 57.7872 4.31737   1
  21  19   3 15.7437 4.85139  -2
  21  17   3 15.7437 4.85139   1
  21  15   3 20.3268 3.56338  -2
  21  17   3 20.3268 3.56338   1
  23  15   3 -4.9337 5.49579  -2
  23  17   3 -4.9337 5.49579   1
  23  19   3 9.49922 4.90037  -2
  23  17   3 9.49922 4.90037   1
  25  15   3 5.30481 5.98848  -2
  25  17   3 5.30481 5.98848   1
  25  19   3 37.3145 5.57891  -2
  25  17   3 37.3145 5.57891   1
  27  19   3 27.6485 6.69881  -2
  27  17   3 27.6485 6.69881   1
  27  15   3 51.2342 5.97396  -2
  27  17   3 51.2342 5.97396   1
  29  15   3 -9.5191 6.23576  -2
  29  17   3 -9.5191 6.23576   1
  29  19   3 8.77728 4.93519  -2
  29  17   3 8.77728 4.93519   1
  31  19   3 23.8122 5.92445  -2
  31  17   3 23.8122 5.92445   1
  31  15   3 7.19892 6.88448  -2
  31  17   3 7.19892 6.88448   1
  33  19   3 21.7993 5.91905  -2
  33  17   3 21.7993 5.91905   1
  33  15   3 12.4270 7.36567  -2
  33  17   3 12.4270 7.36567   1
  33  17   3 16.7795 7.76444  -2
  33  17   3 16.7795 7.76444   1
  35  17   3 10.4095 8.26003  -2
  35  17   3 10.4095 8.26003   1
  35  15   3 16.5746 8.31174  -2
  35  17   3 16.5746 8.31174   1
  35  19   3 14.6676 6.95941  -2
  35  17   3 14.6676 6.95941   1
  37  17   3 24.6472 9.06141  -2
  37  17   3 24.6472 9.06141   1
  37  19   3 30.8925 10.7262  -2
  37  17   3 30.8925 10.7262   1
  37  15   3 17.0345 8.75552  -2
  37  17   3 17.0345 8.75552   1
  39  15   3 32.9612 9.98352  -2
  39  17   3 32.9612 9.98352   1
  39  17   3 39.7295 10.1258  -2
  39  17   3 39.7295 10.1258   1
  39  19   3 33.3031 12.1697  -2
  39  17   3 33.3031 12.1697   1
  41  15   3 -1.8508 10.0372  -2
  41  17   3 -1.8508 10.0372   1
  41  19   3 -11.943 13.1286  -2
  41  17   3 -11.943 13.1286   1
  41  17   3 -4.5704 9.71699  -2
  41  17   3 -4.5704 9.71699   1
  43  15   3 26.8076 12.7156  -2
  43  17   3 26.8076 12.7156   1
   1  17   3 135.553 8.88204  -2
   1  19   3 135.553 8.88204   1
   1  21   3 136.684 9.00735  -2
   1  19   3 136.684 9.00735   1
   3  17   3 28.5824 4.09245  -2
   3  19   3 28.5824 4.09245   1
   3  21   3 25.2966 3.79145  -2
   3  19   3 25.2966 3.79145   1
   5  17   3 53.3022 3.80674  -2
   5  19   3 53.3022 3.80674   1
   5  21   3 59.9738 5.27357  -2
   5  19   3 59.9738 5.27357   1
   7  17   3 17.9598 4.66159  -2
   7  19   3 17.9598 4.66159   1
   7  21   3 14.2436 4.61381  -2
   7  19   3 14.2436 4.61381   1
   9  17   3 57.4616 6.68927  -2
   9  19   3 57.4616 6.68927   1
   9  21   3 64.4835 7.49681  -2
   9  19   3 64.4835 7.49681   1
  11  17   3 35.3319 5.68634  -2
  11  19   3 35.3319 5.68634   1
  11  21   3 71.5721 7.98133  -2
  11  19   3 71.5721 7.98133   1
  13  17   3 27.4829 5.34486  -2
  13  19   3 27.4829 5.34486   1
  13  21   3 55.3420 6.91052  -2
  13  19   3 55.3420 6.91052   1
  15  21   3 199.411 12.6037  -2
  15  19   3 199.411 12.6037   1
  15  17   3 208.070 13.0958  -2
  15  19   3 208.070 13.0958   1
  17  17   3 7.70778 3.72781  -2
  17  19   3 7.70778 3.72781   1
  17  21   3 4.03642 6.63355  -2
  17  19   3 4.03642 6.63355   1
  19  17   3 70.2604 6.15598  -2
  19  19   3 70.2604 6.15598   1
  19  21   3 98.3695 11.5319  -2
  19  19   3 98.3695 11.5319   1
  21  21   3 4.61033 6.97712  -2
  21  19   3 4.61033 6.97712   1
  21  17   3 4.32674 4.28607  -2
  21  19   3 4.32674 4.28607   1
  23  17   3 3.27720 8.66819  -2
  23  19   3 3.27720 8.66819   1
  23  21   3 20.5165 7.32806  -2
  23  19   3 20.5165 7.32806   1
  25  17   3 33.4148 7.05359  -2
  25  19   3 33.4148 7.05359   1
  25  21   3 47.8456 9.17018  -2
  25  19   3 47.8456 9.17018   1
  27  17   3 -2.9732 6.65338  -2
  27  19   3 -2.9732 6.65338   1
  27  21   3 10.1984 8.18438  -2
  27  19   3 10.1984 8.18438   1
  29  17   3 -9.7383 6.66073  -2
  29  19   3 -9.7383 6.66073   1
  31  17   3 14.4389 7.60070  -2
  31  19   3 14.4389 7.60070   1
  31  21   3 18.4873 6.49023  -2
  31  19   3 18.4873 6.49023   1
  33  17   3 11.0589 7.83760  -2
  33  19   3 11.0589 7.83760   1
  33  21   3 7.96929 6.65704  -2
  33  19   3 7.96929 6.65704   1
  35  21   3 4.95794 7.17071  -2
  35  19   3 4.95794 7.17071   1
  35  17   3 -0.8978 8.21622  -2
  35  19   3 -0.8978 8.21622   1
  35  19   3 3.77132 8.12333  -2
  35  19   3 3.77132 8.12333   1
  37  17   3 11.8247 9.18684  -2
  37  19   3 11.8247 9.18684   1
  37  21   3 10.7802 10.8935  -2
  37  19   3 10.7802 10.8935   1
  37  19   3 -3.2919 9.02737  -2
  37  19   3 -3.2919 9.02737   1
  39  21   3 12.9778 12.2486  -2
  39  19   3 12.9778 12.2486   1
  39  19   3 4.02453 9.65067  -2
  39  19   3 4.02453 9.65067   1
  39  17   3 17.7990 9.95753  -2
  39  19   3 17.7990 9.95753   1
  41  17   3 7.34153 10.5082  -2
  41  19   3 7.34153 10.5082   1
  41  19   3 19.1628 10.6569  -2
  41  19   3 19.1628 10.6569   1
  41  21   3 -9.2305 13.9190  -2
  41  19   3 -9.2305 13.9190   1
   1  19   3 116.051 7.97910  -2
   1  21   3 116.051 7.97910   1
   1  23   3 74.4301 5.96229  -2
   1  21   3 74.4301 5.96229   1
   3  23   3 26.8396 4.02142  -2
   3  21   3 26.8396 4.02142   1
   3  19   3 22.3954 3.94948  -2
   3  21   3 22.3954 3.94948   1
   5  23   3 33.5580 3.93274  -2
   5  21   3 33.5580 3.93274   1
   5  19   3 35.6468 3.18899  -2
   5  21   3 35.6468 3.18899   1
   7  19   3 10.3004 4.73561  -2
   7  21   3 10.3004 4.73561   1
   7  23   3 40.4930 6.07204  -2
   7  21   3 40.4930 6.07204   1
   9  19   3 54.1786 6.40600  -2
   9  21   3 54.1786 6.40600   1
   9  23   3 48.0604 6.79295  -2
   9  21   3 48.0604 6.79295   1
  11  19   3 93.5801 8.36006  -2
  11  21   3 93.5801 8.36006   1
  11  23   3 86.3248 9.27996  -2
  11  21   3 86.3248 9.27996   1
  13  19   3 86.5170 6.95299  -2
  13  21   3 86.5170 6.95299   1
  13  23   3 82.5460 9.04241  -2
  13  21   3 82.5460 9.04241   1
  15  19   3 117.146 8.13902  -2
  15  21   3 117.146 8.13902   1
  15  23   3 51.9934 7.32697  -2
  15  21   3 51.9934 7.32697   1
  17  19   3 7.11894 4.03019  -2
  17  21   3 7.11894 4.03019   1
  19  19   3 101.718 7.56957  -2
  19  21   3 101.718 7.56957   1
  19  23   3 83.4556 10.8356  -2
  19  21   3 83.4556 10.8356   1
  21  23   3 8.54490 7.39618  -2
  21  21   3 8.54490 7.39618   1
  21  19   3 8.97231 5.80381  -2
  21  21   3 8.97231 5.80381   1
  23  23   3 -5.3827 7.65330  -2
  23  21   3 -5.3827 7.65330   1
  23  19   3 5.62911 5.71663  -2
  23  21   3 5.62911 5.71663   1
  25  19   3 15.4765 5.24725  -2
  25  21   3 15.4765 5.24725   1
  25  23   3 21.5585 8.41313  -2
  25  21   3 21.5585 8.41313   1
  27  23   3 21.5829 8.93526  -2
  27  21   3 21.5829 8.93526   1
  27  19   3 -4.7729 6.55835  -2
  27  21   3 -4.7729 6.55835   1
  29  23   3 7.38658 9.22965  -2
  29  21   3 7.38658 9.22965   1
  29  19   3 -3.5035 10.1763  -2
  29  21   3 -3.5035 10.1763   1
  31  23   3 -2.2925 9.75613  -2
  31  21   3 -2.2925 9.75613   1
  31  19   3 5.56551 7.54177  -2
  31  21   3 5.56551 7.54177   1
  33  19   3 5.64666 8.05434  -2
  33  21   3 5.64666 8.05434   1
  33  23   3 -2.4563 10.0676  -2
  33  21   3 -2.4563 10.0676   1
  35  23   3 4.84259 7.26355  -2
  35  21   3 4.84259 7.26355   1
  35  19   3 5.50464 8.82778  -2
  35  21   3 5.50464 8.82778   1
  35  21   3 7.40598 8.53937  -2
  35  21   3 7.40598 8.53937   1
  37  21   3 32.9346 9.81340  -2
  37  21   3 32.9346 9.81340   1
  37  19   3 11.7892 9.37753  -2
  37  21   3 11.7892 9.37753   1
  37  23   3 23.7447 8.29088  -2
  37  21   3 23.7447 8.29088   1
  39  19   3 6.44705 9.83561  -2
  39  21   3 6.44705 9.83561   1
  39  21   3 12.3267 9.80353  -2
  39  21   3 12.3267 9.80353   1
  41  21   3 35.6909 11.6301  -2
  41  21   3 35.6909 11.6301   1
  41  19   3 22.1171 11.0701  -2
  41  21   3 22.1171 11.0701   1
   1  25   3 20.8936 3.81236  -2
   1  23   3 20.8936 3.81236   1
   1  21   3 44.1747 6.06259  -2
   1  23   3 44.1747 6.06259   1
   3  25   3 29.4687 4.19760  -2
   3  23   3 29.4687 4.19760   1
   3  21   3 21.7731 4.12838  -2
   3  23   3 21.7731 4.12838   1
   5  21   3 54.4560 5.22684  -2
   5  23   3 54.4560 5.22684   1
   5  25   3 69.4998 5.86004  -2
   5  23   3 69.4998 5.86004   1
   7  21   3 68.7586 7.34086  -2
   7  23   3 68.7586 7.34086   1
   7  25   3 85.6734 6.71577  -2
   7  23   3 85.6734 6.71577   1
   9  25   3 8.50981 5.22303  -2
   9  23   3 8.50981 5.22303   1
   9  21   3 19.4163 4.96967  -2
   9  23   3 19.4163 4.96967   1
  11  25   3 28.0088 6.01117  -2
  11  23   3 28.0088 6.01117   1
  11  21   3 39.8803 5.64326  -2
  11  23   3 39.8803 5.64326   1
  13  21   3 82.8811 6.48694  -2
  13  23   3 82.8811 6.48694   1
  13  25   3 55.3989 7.72622  -2
  13  23   3 55.3989 7.72622   1
  15  21   3 39.1550 4.73679  -2
  15  23   3 39.1550 4.73679   1
  15  25   3 63.5405 8.12754  -2
  15  23   3 63.5405 8.12754   1
  17  25   3 12.7464 6.25941  -2
  17  23   3 12.7464 6.25941   1
  17  21   3 12.6108 4.24768  -2
  17  23   3 12.6108 4.24768   1
  19  21   3 61.2870 5.77412  -2
  19  23   3 61.2870 5.77412   1
  21  21   3 17.5071 4.80638  -2
  21  23   3 17.5071 4.80638   1
  23  21   3 -11.257 4.75260  -2
  23  23   3 -11.257 4.75260   1
  23  25   3 2.14169 8.07068  -2
  23  23   3 2.14169 8.07068   1
  25  21   3 2.79847 6.73365  -2
  25  23   3 2.79847 6.73365   1
  25  25   3 -6.2188 8.49078  -2
  25  23   3 -6.2188 8.49078   1
  27  21   3 6.41757 7.07073  -2
  27  23   3 6.41757 7.07073   1
  27  25   3 8.71755 9.19936  -2
  27  23   3 8.71755 9.19936   1
  29  21   3 -3.3080 7.51971  -2
  29  23   3 -3.3080 7.51971   1
  29  25   3 -10.219 9.48754  -2
  29  23   3 -10.219 9.48754   1
  31  25   3 1.53641 10.1320  -2
  31  23   3 1.53641 10.1320   1
  31  21   3 2.66506 7.83877  -2
  31  23   3 2.66506 7.83877   1
  33  25   3 14.7277 10.9366  -2
  33  23   3 14.7277 10.9366   1
  33  21   3 4.77970 8.43806  -2
  33  23   3 4.77970 8.43806   1
  35  21   3 9.41026 9.08232  -2
  35  23   3 9.41026 9.08232   1
  35  25   3 -0.4880 11.1221  -2
  35  23   3 -0.4880 11.1221   1
  37  21   3 33.8079 10.0542  -2
  37  23   3 33.8079 10.0542   1
  37  25   3 44.4560 11.6990  -2
  37  23   3 44.4560 11.6990   1
  39  21   3 -5.4214 10.1070  -2
  39  23   3 -5.4214 10.1070   1
  41  21   3 17.8519 12.1272  -2
  41  23   3 17.8519 12.1272   1
   1  27   3 8.95970 3.77206  -2
   1  25   3 8.95970 3.77206   1
   1  23   3 17.7829 4.98470  -2
   1  25   3 17.7829 4.98470   1
   3  23   3 35.4244 4.71672  -2
   3  25   3 35.4244 4.71672   1
   3  27   3 24.4973 3.98367  -2
   3  25   3 24.4973 3.98367   1
   5  23   3 40.6674 4.63719  -2
   5  25   3 40.6674 4.63719   1
   5  27   3 24.9784 4.18089  -2
   5  25   3 24.9784 4.18089   1
   7  23   3 58.4833 6.54003  -2
   7  25   3 58.4833 6.54003   1
   7  27   3 33.6977 4.67173  -2
   7  25   3 33.6977 4.67173   1
   9  27   3 10.3116 3.92404  -2
   9  25   3 10.3116 3.92404   1
   9  23   3 6.55611 4.94139  -2
   9  25   3 6.55611 4.94139   1
  11  27   3 43.2520 5.18172  -2
  11  25   3 43.2520 5.18172   1
  11  23   3 34.4498 5.77177  -2
  11  25   3 34.4498 5.77177   1
  13  23   3 66.7799 5.94659  -2
  13  25   3 66.7799 5.94659   1
  13  27   3 73.8229 9.00001  -2
  13  25   3 73.8229 9.00001   1
  15  23   3 119.272 8.72310  -2
  15  25   3 119.272 8.72310   1
  15  27   3 121.407 12.3479  -2
  15  25   3 121.407 12.3479   1
  17  23   3 17.5693 4.47636  -2
  17  25   3 17.5693 4.47636   1
  17  27   3 10.9432 6.34984  -2
  17  25   3 10.9432 6.34984   1
  19  23   3 36.7177 5.14841  -2
  19  25   3 36.7177 5.14841   1
  21  23   3 18.8190 4.91124  -2
  21  25   3 18.8190 4.91124   1
  23  23   3 -0.4209 5.08237  -2
  23  25   3 -0.4209 5.08237   1
  25  23   3 10.5752 9.97058  -2
  25  25   3 10.5752 9.97058   1
  27  23   3 -0.4380 7.32048  -2
  27  25   3 -0.4380 7.32048   1
  27  27   3 27.8914 10.1395  -2
  27  25   3 27.8914 10.1395   1
  29  23   3 -6.0520 7.77496  -2
  29  25   3 -6.0520 7.77496   1
  29  27   3 -11.338 10.0197  -2
  29  25   3 -11.338 10.0197   1
  31  27   3 18.9061 10.9863  -2
  31  25   3 18.9061 10.9863   1
  31  23   3 2.71902 8.20808  -2
  31  25   3 2.71902 8.20808   1
  33  23   3 22.9813 9.11214  -2
  33  25   3 22.9813 9.11214   1
  33  27   3 20.4910 11.4662  -2
  33  25   3 20.4910 11.4662   1
  35  27   3 4.11100 11.5066  -2
  35  25   3 4.11100 11.5066   1
  35  23   3 13.0847 12.2513  -2
  35  25   3 13.0847 12.2513   1
  37  23   3 36.6460 10.5308  -2
  37  25   3 36.6460 10.5308   1
  37  27   3 -5.0351 11.9330  -2
  37  25   3 -5.0351 11.9330   1
  39  23   3 19.9221 10.9632  -2
  39  25   3 19.9221 10.9632   1
   1  25   3 7.19742 5.13412  -2
   1  27   3 7.19742 5.13412   1
   1  29   3 11.7905 4.17322  -2
   1  27   3 11.7905 4.17322   1
   3  25   3 17.7514 5.08244  -2
   3  27   3 17.7514 5.08244   1
   3  29   3 14.7228 3.90247  -2
   3  27   3 14.7228 3.90247   1
   5  25   3 10.7056 4.11829  -2
   5  27   3 10.7056 4.11829   1
   5  29   3 10.7986 3.88057  -2
   5  27   3 10.7986 3.88057   1
   7  29   3 31.2827 4.49568  -2
   7  27   3 31.2827 4.49568   1
   7  25   3 35.2900 5.83187  -2
   7  27   3 35.2900 5.83187   1
   9  25   3 -1.4670 5.08498  -2
   9  27   3 -1.4670 5.08498   1
   9  29   3 11.3200 4.21159  -2
   9  27   3 11.3200 4.21159   1
  11  25   3 51.5186 6.77751  -2
  11  27   3 51.5186 6.77751   1
  11  29   3 64.3251 6.19328  -2
  11  27   3 64.3251 6.19328   1
  13  25   3 135.220 11.0428  -2
  13  27   3 135.220 11.0428   1
  13  29   3 73.0820 6.52531  -2
  13  27   3 73.0820 6.52531   1
  15  25   3 91.5250 7.06305  -2
  15  27   3 91.5250 7.06305   1
  15  29   3 39.0812 5.36675  -2
  15  27   3 39.0812 5.36675   1
  17  25   3 16.3123 4.60761  -2
  17  27   3 16.3123 4.60761   1
  17  29   3 20.7859 4.99816  -2
  17  27   3 20.7859 4.99816   1
  19  25   3 16.6611 4.74931  -2
  19  27   3 16.6611 4.74931   1
  19  29   3 12.3525 6.81399  -2
  19  27   3 12.3525 6.81399   1
  21  25   3 26.9109 5.29646  -2
  21  27   3 26.9109 5.29646   1
  23  25   3 30.2360 5.83599  -2
  23  27   3 30.2360 5.83599   1
  25  25   3 0.75880 10.3837  -2
  25  27   3 0.75880 10.3837   1
  27  25   3 16.1048 7.93697  -2
  27  27   3 16.1048 7.93697   1
  29  25   3 -16.328 11.9628  -2
  29  27   3 -16.328 11.9628   1
  31  25   3 15.6848 8.86967  -2
  31  27   3 15.6848 8.86967   1
  33  25   3 24.2608 9.60488  -2
  33  27   3 24.2608 9.60488   1
  33  27   3 3.54857 8.36384  -2
  33  27   3 3.54857 8.36384   1
  35  25   3 15.0635 10.0786  -2
  35  27   3 15.0635 10.0786   1
  35  27   3 6.64031 9.06238  -2
  35  27   3 6.64031 9.06238   1
  37  27   3 -1.0325 9.69401  -2
  37  27   3 -1.0325 9.69401   1
  37  29   3 15.5114 12.4907  -2
  37  27   3 15.5114 12.4907   1
  37  25   3 23.2109 10.5327  -2
  37  27   3 23.2109 10.5327   1
  39  25   3 7.02579 11.4339  -2
  39  27   3 7.02579 11.4339   1
   1  27   3 1.10226 5.11527  -2
   1  29   3 1.10226 5.11527   1
   1  31   3 11.1391 4.00317  -2
   1  29   3 11.1391 4.00317   1
   3  27   3 18.1100 7.38415  -2
   3  29   3 18.1100 7.38415   1
   3  31   3 12.5446 4.21138  -2
   3  29   3 12.5446 4.21138   1
   5  27   3 17.9044 4.62276  -2
   5  29   3 17.9044 4.62276   1
   5  31   3 26.1008 4.40382  -2
   5  29   3 26.1008 4.40382   1
   7  27   3 23.6144 5.58232  -2
   7  29   3 23.6144 5.58232   1
   7  31   3 13.8354 4.32609  -2
   7  29   3 13.8354 4.32609   1
   9  31   3 23.8163 4.52500  -2
   9  29   3 23.8163 4.52500   1
   9  27   3 21.7554 5.72811  -2
   9  29   3 21.7554 5.72811   1
  11  31   3 66.7631 5.00841  -2
  11  29   3 66.7631 5.00841   1
  11  27   3 58.6919 7.18894  -2
  11  29   3 58.6919 7.18894   1
  13  27   3 58.2024 5.62526  -2
  13  29   3 58.2024 5.62526   1
  13  31   3 10.9270 3.62084  -2
  13  29   3 10.9270 3.62084   1
  15  31   3 22.5939 3.97483  -2
  15  29   3 22.5939 3.97483   1
  15  27   3 41.8888 5.06430  -2
  15  29   3 41.8888 5.06430   1
  17  31   3 4.86156 4.81975  -2
  17  29   3 4.86156 4.81975   1
  17  27   3 15.8855 4.49616  -2
  17  29   3 15.8855 4.49616   1
  19  27   3 10.0868 4.88222  -2
  19  29   3 10.0868 4.88222   1
  19  31   3 26.4477 7.67006  -2
  19  29   3 26.4477 7.67006   1
  21  27   3 61.7706 6.50522  -2
  21  29   3 61.7706 6.50522   1
  23  27   3 16.6925 5.54068  -2
  23  29   3 16.6925 5.54068   1
  25  27   3 16.3848 6.00646  -2
  25  29   3 16.3848 6.00646   1
  27  27   3 20.5108 6.35243  -2
  27  29   3 20.5108 6.35243   1
  29  27   3 13.7692 8.88853  -2
  29  29   3 13.7692 8.88853   1
  31  27   3 11.5627 9.30384  -2
  31  29   3 11.5627 9.30384   1
  33  27   3 -1.9562 9.61244  -2
  33  29   3 -1.9562 9.61244   1
  35  27   3 17.2966 10.3330  -2
  35  29   3 17.2966 10.3330   1
  37  27   3 35.0205 11.4639  -2
  37  29   3 35.0205 11.4639   1
   1  33   3 -0.3819 3.96685  -2
   1  31   3 -0.3819 3.96685   1
   1  29   3 -6.9903 5.43633  -2
   1  31   3 -6.9903 5.43633   1
   3  33   3 13.4917 4.25395  -2
   3  31   3 13.4917 4.25395   1
   3  29   3 7.21932 5.58066  -2
   3  31   3 7.21932 5.58066   1
   5  29   3 33.7801 6.51321  -2
   5  31   3 33.7801 6.51321   1
   5  33   3 33.2860 4.74264  -2
   5  31   3 33.2860 4.74264   1
   7  29   3 11.7153 5.48832  -2
   7  31   3 11.7153 5.48832   1
   7  33   3 12.6392 4.37605  -2
   7  31   3 12.6392 4.37605   1
   9  29   3 35.4221 6.36409  -2
   9  31   3 35.4221 6.36409   1
   9  33   3 24.3926 3.95978  -2
   9  31   3 24.3926 3.95978   1
  11  29   3 77.4298 6.81321  -2
  11  31   3 77.4298 6.81321   1
  11  33   3 53.5485 4.65487  -2
  11  31   3 53.5485 4.65487   1
  13  29   3 22.8890 6.25367  -2
  13  31   3 22.8890 6.25367   1
  13  33   3 21.5815 4.81910  -2
  13  31   3 21.5815 4.81910   1
  15  29   3 43.7947 5.39834  -2
  15  31   3 43.7947 5.39834   1
  15  33   3 19.6653 4.17150  -2
  15  31   3 19.6653 4.17150   1
  17  29   3 15.3800 4.86105  -2
  17  31   3 15.3800 4.86105   1
  17  33   3 9.17266 4.11444  -2
  17  31   3 9.17266 4.11444   1
  19  29   3 28.1558 5.43243  -2
  19  31   3 28.1558 5.43243   1
  19  33   3 22.3486 5.59713  -2
  19  31   3 22.3486 5.59713   1
  21  29   3 28.9700 5.71566  -2
  21  31   3 28.9700 5.71566   1
  23  29   3 7.60843 5.94485  -2
  23  31   3 7.60843 5.94485   1
  25  29   3 4.93803 6.01128  -2
  25  31   3 4.93803 6.01128   1
  27  29   3 8.10328 8.47037  -2
  27  31   3 8.10328 8.47037   1
  29  29   3 15.7991 8.97923  -2
  29  31   3 15.7991 8.97923   1
  31  29   3 11.6660 9.59467  -2
  31  31   3 11.6660 9.59467   1
  33  29   3 9.86315 14.4682  -2
  33  31   3 9.86315 14.4682   1
  35  29   3 16.9222 14.4443  -2
  35  31   3 16.9222 14.4443   1
  37  29   3 47.8817 12.7011  -2
  37  31   3 47.8817 12.7011   1
   1  31   3 -2.6001 5.69290  -2
   1  33   3 -2.6001 5.69290   1
   1  35   3 6.31810 4.42714  -2
   1  33   3 6.31810 4.42714   1
   3  35   3 20.0303 4.53715  -2
   3  33   3 20.0303 4.53715   1
   3  31   3 24.3086 6.49269  -2
   3  33   3 24.3086 6.49269   1
   5  35   3 16.7664 4.60527  -2
   5  33   3 16.7664 4.60527   1
   5  31   3 24.4755 9.51108  -2
   5  33   3 24.4755 9.51108   1
   7  35   3 3.91836 6.45215  -2
   7  33   3 3.91836 6.45215   1
   7  31   3 13.1635 6.06695  -2
   7  33   3 13.1635 6.06695   1
   9  35   3 14.0037 4.75920  -2
   9  33   3 14.0037 4.75920   1
   9  31   3 12.7137 5.98545  -2
   9  33   3 12.7137 5.98545   1
  11  35   3 23.5431 6.94233  -2
  11  33   3 23.5431 6.94233   1
  11  31   3 40.6117 6.79191  -2
  11  33   3 40.6117 6.79191   1
  13  31   3 12.8143 6.12970  -2
  13  33   3 12.8143 6.12970   1
  13  35   3 42.4169 8.05805  -2
  13  33   3 42.4169 8.05805   1
  15  31   3 19.9557 4.74346  -2
  15  33   3 19.9557 4.74346   1
  15  35   3 2.14438 7.14472  -2
  15  33   3 2.14438 7.14472   1
  17  31   3 15.5876 5.08969  -2
  17  33   3 15.5876 5.08969   1
  17  35   3 23.7646 7.89678  -2
  17  33   3 23.7646 7.89678   1
  19  31   3 28.1902 5.67335  -2
  19  33   3 28.1902 5.67335   1
  19  35   3 18.0674 8.20980  -2
  19  33   3 18.0674 8.20980   1
  21  31   3 34.1188 6.32755  -2
  21  33   3 34.1188 6.32755   1
  21  35   3 43.7309 9.75064  -2
  21  33   3 43.7309 9.75064   1
  23  31   3 15.3267 6.23153  -2
  23  33   3 15.3267 6.23153   1
  25  31   3 -2.5787 6.25041  -2
  25  33   3 -2.5787 6.25041   1
  27  31   3 18.1907 9.19688  -2
  27  33   3 18.1907 9.19688   1
  29  31   3 26.3507 9.65740  -2
  29  33   3 26.3507 9.65740   1
  31  31   3 16.3566 10.2272  -2
  31  33   3 16.3566 10.2272   1
  33  31   3 24.3706 11.1392  -2
  33  33   3 24.3706 11.1392   1
  35  31   3 72.2006 13.2650  -2
  35  33   3 72.2006 13.2650   1
   1  33   3 3.28584 6.12473  -2
   1  35   3 3.28584 6.12473   1
   3  33   3 23.6159 6.54268  -2
   3  35   3 23.6159 6.54268   1
   5  37   3 24.3701 7.11013  -2
   5  35   3 24.3701 7.11013   1
   5  33   3 42.3947 11.3074  -2
   5  35   3 42.3947 11.3074   1
   7  33   3 -4.0993 9.33932  -2
   7  35   3 -4.0993 9.33932   1
   7  37   3 6.83559 6.51688  -2
   7  35   3 6.83559 6.51688   1
   9  33   3 13.4813 9.97540  -2
   9  35   3 13.4813 9.97540   1
   9  37   3 14.7616 7.00419  -2
   9  35   3 14.7616 7.00419   1
  11  37   3 20.9336 7.35630  -2
  11  35   3 20.9336 7.35630   1
  11  33   3 42.6790 6.05115  -2
  11  35   3 42.6790 6.05115   1
  13  33   3 72.8682 8.83016  -2
  13  35   3 72.8682 8.83016   1
  13  37   3 58.4222 9.17149  -2
  13  35   3 58.4222 9.17149   1
  15  33   3 16.5936 5.35199  -2
  15  35   3 16.5936 5.35199   1
  15  37   3 12.6957 7.69262  -2
  15  35   3 12.6957 7.69262   1
  17  33   3 32.2124 6.85693  -2
  17  35   3 32.2124 6.85693   1
  17  37   3 24.9255 8.26148  -2
  17  35   3 24.9255 8.26148   1
  19  37   3 4.47958 8.11158  -2
  19  35   3 4.47958 8.11158   1
  19  33   3 6.72460 6.57289  -2
  19  35   3 6.72460 6.57289   1
  21  33   3 18.7390 7.91479  -2
  21  35   3 18.7390 7.91479   1
  21  37   3 12.3210 8.41993  -2
  21  35   3 12.3210 8.41993   1
  23  33   3 -5.0482 8.12993  -2
  23  35   3 -5.0482 8.12993   1
  25  33   3 -5.9444 8.78819  -2
  25  35   3 -5.9444 8.78819   1
  27  35   3 30.0303 12.0954  -2
  27  35   3 30.0303 12.0954   1
  27  33   3 10.8642 9.19928  -2
  27  35   3 10.8642 9.19928   1
  29  33   3 18.7834 10.0471  -2
  29  35   3 18.7834 10.0471   1
  29  35   3 10.0412 12.4233  -2
  29  35   3 10.0412 12.4233   1
  31  35   3 15.4350 13.1891  -2
  31  35   3 15.4350 13.1891   1
  31  33   3 30.1561 10.8746  -2
  31  35   3 30.1561 10.8746   1
  33  35   3 16.4552 14.4951  -2
  33  35   3 16.4552 14.4951   1
  33  33   3 29.6851 11.7627  -2
  33  35   3 29.6851 11.7627   1
  35  33   3 29.5961 16.2539  -2
  35  35   3 29.5961 16.2539   1
   1  35   3 8.01830 6.65324  -2
   1  37   3 8.01830 6.65324   1
   3  35   3 23.9523 7.32281  -2
   3  37   3 23.9523 7.32281   1
   5  35   3 22.6565 10.5305  -2
   5  37   3 22.6565 10.5305   1
   7  35   3 23.2080 11.2275  -2
   7  37   3 23.2080 11.2275   1
   9  35   3 17.0651 11.3166  -2
   9  37   3 17.0651 11.3166   1
  11  35   3 12.5495 11.5069  -2
  11  37   3 12.5495 11.5069   1
  13  35   3 50.0241 13.3305  -2
  13  37   3 50.0241 13.3305   1
  15  35   3 26.8735 12.8108  -2
  15  37   3 26.8735 12.8108   1
  17  35   3 30.4768 12.9681  -2
  17  37   3 30.4768 12.9681   1
  19  35   3 5.67434 12.7183  -2
  19  37   3 5.67434 12.7183   1
  21  35   3 7.38617 12.9506  -2
  21  37   3 7.38617 12.9506   1
  23  35   3 17.6379 14.0284  -2
  23  37   3 17.6379 14.0284   1
  25  35   3 14.5996 9.50852  -2
  25  37   3 14.5996 9.50852   1
  27  37   3 11.9585 12.5537  -2
  27  37   3 11.9585 12.5537   1
  27  35   3 29.6313 10.3649  -2
  27  37   3 29.6313 10.3649   1
  29  35   3 22.0486 10.6511  -2
  29  37   3 22.0486 10.6511   1
  29  37   3 6.51832 13.5283  -2
  29  37   3 6.51832 13.5283   1
  31  37   3 19.3860 14.8788  -2
  31  37   3 19.3860 14.8788   1
  31  35   3 16.3443 11.3887  -2
  31  37   3 16.3443 11.3887   1
  33  35   3 36.1182 13.1775  -2
  33  37   3 36.1182 13.1775   1
   1  37   3 29.5536 7.91192  -2
   1  39   3 29.5536 7.91192   1
   3  37   3 32.0534 8.05986  -2
   3  39   3 32.0534 8.05986   1
   5  37   3 7.13953 10.6956  -2
   5  39   3 7.13953 10.6956   1
   7  37   3 8.76385 10.9434  -2
   7  39   3 8.76385 10.9434   1
   9  37   3 27.2221 11.8752  -2
   9  39   3 27.2221 11.8752   1
  11  37   3 34.2373 12.8456  -2
  11  39   3 34.2373 12.8456   1
  13  37   3 40.1511 13.4852  -2
  13  39   3 40.1511 13.4852   1
  15  37   3 30.5897 13.3271  -2
  15  39   3 30.5897 13.3271   1
  17  37   3 39.5781 14.1098  -2
  17  39   3 39.5781 14.1098   1
  19  37   3 17.2151 13.7527  -2
  19  39   3 17.2151 13.7527   1
  21  37   3 13.9793 14.0482  -2
  21  39   3 13.9793 14.0482   1
  23  37   3 11.1737 14.1818  -2
  23  39   3 11.1737 14.1818   1
  25  37   3 13.5285 14.6163  -2
  25  39   3 13.5285 14.6163   1
  27  37   3 17.0579 15.8906  -2
  27  39   3 17.0579 15.8906   1
  27  39   3 2.12371 13.8760  -2
  27  39   3 2.12371 13.8760   1
  29  37   3 12.1450 16.1302  -2
  29  39   3 12.1450 16.1302   1
  29  39   3 6.09809 14.5485  -2
  29  39   3 6.09809 14.5485   1
  31  39   3 8.98403 15.3944  -2
  31  39   3 8.98403 15.3944   1
  31  37   3 11.5866 17.4006  -2
  31  39   3 11.5866 17.4006   1
   1  41   3 1.95563 1.45066   1
   3  41   3 18.6335 1.82530   1
   5  41   3 7.58017 1.62928   1
   7  39   3 4.49142 11.5501  -2
   7  41   3 4.49142 11.5501   1
   9  39   3 18.6096 11.7471  -2
   9  41   3 18.6096 11.7471   1
  11  41   3 6.04427 1.89809   1
  13  41   3 2.62211 1.47104   1
  15  39   3 24.6049 13.6504  -2
  15  41   3 24.6049 13.6504   1
  17  39   3 51.2717 15.1888  -2
  17  41   3 51.2717 15.1888   1
  19  39   3 19.3140 14.2833  -2
  19  41   3 19.3140 14.2833   1
  21  39   3 38.7644 15.5221  -2
  21  41   3 38.7644 15.5221   1
  23  39   3 8.71548 14.9460  -2
  23  41   3 8.71548 14.9460   1
  25  39   3 2.96891 15.4516  -2
  25  41   3 2.96891 15.4516   1
  25  41   3 -10.327 13.1144  -2
  25  41   3 -10.327 13.1144   1
  27  39   3 10.4570 16.4164  -2
  27  41   3 10.4570 16.4164   1
  27  41   3 21.7412 14.6803  -2
  27  41   3 21.7412 14.6803   1
  29  39   3 9.57641 17.9428  -2
  29  41   3 9.57641 17.9428   1
   1  43   3 8.74678 1.75606   1
   3  43   3 21.5554 1.95401   1
   5  43   3 4.42204 1.66590   1
   7  43   3 6.93865 1.74815   1
   9  43   3 3.76637 1.00489   1
  11  43   3 3.68667 1.11967   1
  13  43   3 44.2339 2.57589   1
  15  43   3 0.53639 1.63211   1
  17  43   3 12.1410 1.94167   1
  19  41   3 19.6818 15.3839  -2
  19  43   3 19.6818 15.3839   1
  21  41   3 47.0093 16.4631  -2
  21  43   3 47.0093 16.4631   1
  23  41   3 19.9528 16.7663  -2
  23  43   3 19.9528 16.7663   1
  25  41   3 2.15358 17.1372  -2
  25  43   3 2.15358 17.1372   1
  27  41   3 15.4758 18.3688  -2
  27  43   3 15.4758 18.3688   1
   1  45   3 2.77435 1.78478   1
   3  45   3 -0.0197 1.71378   1
   5  45   3 3.73910 1.73540   1
   7  45   3 5.17288 1.82164   1
   9  45   3 4.84159 2.02002   1
  11  45   3 7.21806 2.15478   1
  13  45   3 3.10698 2.03578   1
  15  45   3 6.77526 1.82584   1
  17  45   3 2.30634 1.92853   1
  19  45   3 14.4888 2.20862   1
  21  45   3 17.6426 2.49844   1
  23  45   3 4.90605 2.28227   1
  25  45   3 11.5352 2.64082   1
   1  47   3 10.0250 1.91891   1
   3  47   3 4.80094 1.88440   1
   5  47   3 1.79979 1.90557   1
   7  47   3 8.32970 1.99324   1
   9  47   3 6.40994 2.11972   1
  11  47   3 -0.0477 2.03418   1
  13  47   3 0.88277 2.06736   1
  15  47   3 3.25778 1.97410   1
  17  47   3 18.0211 2.24606   1
  19  47   3 8.44260 2.21616   1
  21  47   3 1.80042 2.48795   1
  23  47   3 6.50188 2.70003   1
   1  49   3 2.93821 2.18918   1
   3  49   3 5.67325 2.07857   1
   5  49   3 3.17453 1.98361   1
   7  49   3 6.18404 2.01481   1
   9  49   3 5.08680 2.01686   1
  11  49   3 5.08040 2.25099   1
  13  49   3 1.84917 2.30742   1
  15  49   3 2.87176 2.35365   1
  17  49   3 12.7374 2.67934   1
  19  49   3 5.73520 2.55847   1
   1  51   3 -1.4072 2.45231   1
   3  51   3 4.13368 2.30348   1
   5  51   3 6.55874 2.29650   1
   7  51   3 1.52885 2.17608   1
   9  51   3 -1.6443 2.07552   1
  11  51   3 4.97261 2.50519   1
  13  51   3 8.59452 2.72128   1
  15  51   3 1.67064 2.76923   1
  17  51   3 3.39943 6.83404   1
   1  53   3 3.35117 2.66382   1
   3  53   3 -0.2269 2.63230   1
   5  53   3 -1.4277 2.25762   1
   7  53   3 3.38469 2.38260   1
   9  53   3 8.06078 2.39364   1
  11  53   3 5.20144 2.76321   1
   0   0   4 94.7754 13.6385   1
   4   2   4 46.6146 5.75805  -2
   4   0   4 46.6146 5.75805   1
   8   2   4 23.7953 4.83230  -2
   8   0   4 23.7953 4.83230   1
  12   2   4 14.9716 3.18897  -2
  12   0   4 14.9716 3.18897   1
  16   2   4 28.1831 4.03414  -2
  16   0   4 28.1831 4.03414   1
  20   2   4 58.1956 5.83742  -2
  20   0   4 58.1956 5.83742   1
  24   2   4 22.2823 4.01001  -2
  24   0   4 22.2823 4.01001   1
  28   2   4 2.67959 4.89444  -2
  28   0   4 2.67959 4.89444   1
  32   2   4 7.55579 5.48650  -2
  32   0   4 7.55579 5.48650   1
  36   2   4 12.6517 6.68504  -2
  36   0   4 12.6517 6.68504   1
   2   4   4 21.7529 4.03196  -2
   2   2   4 21.7529 4.03196   1
   4   0   4 25.6380 3.97141  -2
   4   2   4 25.6380 3.97141   1
   4   4   4 22.9903 4.75158  -2
   4   2   4 22.9903 4.75158   1
   6   4   4 19.7567 4.57021  -2
   6   2   4 19.7567 4.57021   1
   8   0   4 19.2614 4.60765  -2
   8   2   4 19.2614 4.60765   1
   8   4   4 23.7891 4.70133  -2
   8   2   4 23.7891 4.70133   1
  10   4   4 21.1177 3.27330  -2
  10   2   4 21.1177 3.27330   1
  12   0   4 21.7123 3.25296  -2
  12   2   4 21.7123 3.25296   1
  12   4   4 9.29764 3.20786  -2
  12   2   4 9.29764 3.20786   1
  14   4   4 13.8879 3.67064  -2
  14   2   4 13.8879 3.67064   1
  16   0   4 22.5829 3.98379  -2
  16   2   4 22.5829 3.98379   1
  16   4   4 15.3611 3.99755  -2
  16   2   4 15.3611 3.99755   1
  18   4   4 39.0714 4.86104  -2
  18   2   4 39.0714 4.86104   1
  20   4   4 66.2347 5.00370  -2
  20   2   4 66.2347 5.00370   1
  20   0   4 59.1273 5.59693  -2
  20   2   4 59.1273 5.59693   1
  22   4   4 80.6746 5.59224  -2
  22   2   4 80.6746 5.59224   1
  24   4   4 48.6096 4.71459  -2
  24   2   4 48.6096 4.71459   1
  24   0   4 38.2217 4.27865  -2
  24   2   4 38.2217 4.27865   1
  26   4   4 4.50186 4.76356  -2
  26   2   4 4.50186 4.76356   1
  28   4   4 6.78966 5.05560  -2
  28   2   4 6.78966 5.05560   1
  28   0   4 8.35354 4.18906  -2
  28   2   4 8.35354 4.18906   1
  30   4   4 5.95287 5.18647  -2
  30   2   4 5.95287 5.18647   1
  32   4   4 1.07564 5.43898  -2
  32   2   4 1.07564 5.43898   1
  32   0   4 6.29547 4.33395  -2
  32   2   4 6.29547 4.33395   1
  34   4   4 8.73083 6.23572  -2
  34   2   4 8.73083 6.23572   1
  36   4   4 23.7379 6.95712  -2
  36   2   4 23.7379 6.95712   1
  36   0   4 11.1093 5.60656  -2
  36   2   4 11.1093 5.60656   1
   0   4   4 74.1732 5.95170   1
   2   2   4 21.3642 4.64251  -2
   2   4   4 21.3642 4.64251   1
   2   6   4 3.81381 4.15092  -2
   2   4   4 3.81381 4.15092   1
   4   6   4 14.3720 4.58837  -2
   4   4   4 14.3720 4.58837   1
   4   2   4 15.4103 4.44285  -2
   4   4   4 15.4103 4.44285   1
   6   6   4 21.3708 4.88409  -2
   6   4   4 21.3708 4.88409   1
   6   2   4 21.5659 3.82404  -2
   6   4   4 21.5659 3.82404   1
   8   2   4 14.1722 4.42046  -2
   8   4   4 14.1722 4.42046   1
   8   6   4 15.5833 2.30926  -2
   8   4   4 15.5833 2.30926   1
  10   6   4 15.5838 2.61149  -2
  10   4   4 15.5838 2.61149   1
  10   2   4 25.8958 4.99917  -2
  10   4   4 25.8958 4.99917   1
  12   6   4 7.73372 3.01027  -2
  12   4   4 7.73372 3.01027   1
  12   2   4 24.7111 3.56685  -2
  12   4   4 24.7111 3.56685   1
  14   2   4 21.1913 3.71730  -2
  14   4   4 21.1913 3.71730   1
  14   6   4 17.0962 3.16288  -2
  14   4   4 17.0962 3.16288   1
  16   6   4 16.3484 3.38443  -2
  16   4   4 16.3484 3.38443   1
  16   2   4 8.25494 3.73005  -2
  16   4   4 8.25494 3.73005   1
  18   6   4 32.5549 4.00631  -2
  18   4   4 32.5549 4.00631   1
  18   2   4 36.0596 4.69012  -2
  18   4   4 36.0596 4.69012   1
  20   6   4 33.4366 4.41607  -2
  20   4   4 33.4366 4.41607   1
  20   2   4 39.4929 5.12814  -2
  20   4   4 39.4929 5.12814   1
  22   2   4 85.0992 7.10287  -2
  22   4   4 85.0992 7.10287   1
  22   6   4 83.1583 6.67344  -2
  22   4   4 83.1583 6.67344   1
  24   6   4 73.3265 6.55918  -2
  24   4   4 73.3265 6.55918   1
  24   2   4 67.0199 6.54950  -2
  24   4   4 67.0199 6.54950   1
  26   2   4 7.27788 4.14172  -2
  26   4   4 7.27788 4.14172   1
  26   6   4 10.8351 5.25716  -2
  26   4   4 10.8351 5.25716   1
  28   2   4 12.8122 4.47249  -2
  28   4   4 12.8122 4.47249   1
  28   6   4 19.6228 5.43401  -2
  28   4   4 19.6228 5.43401   1
  30   6   4 10.3317 5.87182  -2
  30   4   4 10.3317 5.87182   1
  30   2   4 8.92000 4.71686  -2
  30   4   4 8.92000 4.71686   1
  32   2   4 6.93759 4.97132  -2
  32   4   4 6.93759 4.97132   1
  32   6   4 14.3697 6.31596  -2
  32   4   4 14.3697 6.31596   1
  34   6   4 3.31830 6.79103  -2
  34   4   4 3.31830 6.79103   1
  34   2   4 11.0875 8.53015  -2
  34   4   4 11.0875 8.53015   1
  36   6   4 20.0384 7.54084  -2
  36   4   4 20.0384 7.54084   1
  36   2   4 6.07356 6.91214  -2
  36   4   4 6.07356 6.91214   1
   2   4   4 9.86358 4.22703  -2
   2   6   4 9.86358 4.22703   1
   2   8   4 2.14493 4.14088  -2
   2   6   4 2.14493 4.14088   1
   4   8   4 8.66565 4.32580  -2
   4   6   4 8.66565 4.32580   1
   4   4   4 15.6745 4.66860  -2
   4   6   4 15.6745 4.66860   1
   6   4   4 16.8322 3.91400  -2
   6   6   4 16.8322 3.91400   1
   6   8   4 15.2107 3.61362  -2
   6   6   4 15.2107 3.61362   1
   8   8   4 11.4891 2.10833  -2
   8   6   4 11.4891 2.10833   1
   8   4   4 8.04850 4.61881  -2
   8   6   4 8.04850 4.61881   1
  10   4   4 15.0494 4.93569  -2
  10   6   4 15.0494 4.93569   1
  10   8   4 26.0298 3.10636  -2
  10   6   4 26.0298 3.10636   1
  12   8   4 9.41493 2.99534  -2
  12   6   4 9.41493 2.99534   1
  12   4   4 9.39502 4.86706  -2
  12   6   4 9.39502 4.86706   1
  14   4   4 27.9100 4.17922  -2
  14   6   4 27.9100 4.17922   1
  14   8   4 24.1167 3.38354  -2
  14   6   4 24.1167 3.38354   1
  16   4   4 17.7605 4.02217  -2
  16   6   4 17.7605 4.02217   1
  16   8   4 12.0673 3.53150  -2
  16   6   4 12.0673 3.53150   1
  18   8   4 20.6544 3.94061  -2
  18   6   4 20.6544 3.94061   1
  18   4   4 18.1227 4.15768  -2
  18   6   4 18.1227 4.15768   1
  20   4   4 21.1569 3.73920  -2
  20   6   4 21.1569 3.73920   1
  20   8   4 30.6547 4.38247  -2
  20   6   4 30.6547 4.38247   1
  22   8   4 55.1777 5.74687  -2
  22   6   4 55.1777 5.74687   1
  22   4   4 53.3694 4.80375  -2
  22   6   4 53.3694 4.80375   1
  24   8   4 69.3524 6.50769  -2
  24   6   4 69.3524 6.50769   1
  24   4   4 74.2957 7.04633  -2
  24   6   4 74.2957 7.04633   1
  26   8   4 12.4552 5.18349  -2
  26   6   4 12.4552 5.18349   1
  26   4   4 25.0270 4.29906  -2
  26   6   4 25.0270 4.29906   1
  28   8   4 23.9958 6.05812  -2
  28   6   4 23.9958 6.05812   1
  28   4   4 24.8520 4.54763  -2
  28   6   4 24.8520 4.54763   1
  30   8   4 11.3141 6.28904  -2
  30   6   4 11.3141 6.28904   1
  30   4   4 7.91719 4.78664  -2
  30   6   4 7.91719 4.78664   1
  32   8   4 13.7819 6.62279  -2
  32   6   4 13.7819 6.62279   1
  32   4   4 3.03767 5.00117  -2
  32   6   4 3.03767 5.00117   1
  34   4   4 4.03650 5.50342  -2
  34   6   4 4.03650 5.50342   1
  34   8   4 7.61672 7.16549  -2
  34   6   4 7.61672 7.16549   1
  36   8   4 25.9483 8.38509  -2
  36   6   4 25.9483 8.38509   1
  36   4   4 17.6633 6.76987  -2
  36   6   4 17.6633 6.76987   1
   0   8   4 42.5822 6.51930   1
   2  10   4 13.0711 6.97323  -2
   2   8   4 13.0711 6.97323   1
   2   6   4 2.83095 4.44688  -2
   2   8   4 2.83095 4.44688   1
   4   6   4 9.85470 6.68998  -2
   4   8   4 9.85470 6.68998   1
   4  10   4 4.70969 6.75008  -2
   4   8   4 4.70969 6.75008   1
   6  10   4 19.6339 4.75470  -2
   6   8   4 19.6339 4.75470   1
   6   6   4 23.9127 7.63648  -2
   6   8   4 23.9127 7.63648   1
   8  10   4 6.17710 1.78188  -2
   8   8   4 6.17710 1.78188   1
   8   6   4 13.0193 4.93373  -2
   8   8   4 13.0193 4.93373   1
  10   6   4 29.7582 5.63523  -2
  10   8   4 29.7582 5.63523   1
  10  10   4 40.3829 3.65878  -2
  10   8   4 40.3829 3.65878   1
  12  10   4 7.17262 3.17460  -2
  12   8   4 7.17262 3.17460   1
  12   6   4 10.1308 5.02809  -2
  12   8   4 10.1308 5.02809   1
  14  10   4 5.33588 3.46827  -2
  14   8   4 5.33588 3.46827   1
  14   6   4 19.9172 3.90222  -2
  14   8   4 19.9172 3.90222   1
  16   6   4 14.5843 3.99899  -2
  16   8   4 14.5843 3.99899   1
  16  10   4 17.3948 3.64281  -2
  16   8   4 17.3948 3.64281   1
  18  10   4 50.2361 4.66269  -2
  18   8   4 50.2361 4.66269   1
  18   6   4 25.8258 4.35709  -2
  18   8   4 25.8258 4.35709   1
  20  10   4 40.0987 4.42013  -2
  20   8   4 40.0987 4.42013   1
  20   6   4 21.3641 3.83357  -2
  20   8   4 21.3641 3.83357   1
  22   6   4 31.7619 4.31176  -2
  22   8   4 31.7619 4.31176   1
  22  10   4 48.7083 4.82540  -2
  22   8   4 48.7083 4.82540   1
  24   6   4 35.0410 4.68404  -2
  24   8   4 35.0410 4.68404   1
  24  10   4 35.7327 4.85114  -2
  24   8   4 35.7327 4.85114   1
  26  10   4 23.8606 4.91419  -2
  26   8   4 23.8606 4.91419   1
  26   6   4 19.8464 4.35777  -2
  26   8   4 19.8464 4.35777   1
  28   6   4 18.9315 4.71210  -2
  28   8   4 18.9315 4.71210   1
  28  10   4 15.3796 6.21733  -2
  28   8   4 15.3796 6.21733   1
  30   6   4 16.2788 4.98131  -2
  30   8   4 16.2788 4.98131   1
  30  10   4 11.6684 6.50784  -2
  30   8   4 11.6684 6.50784   1
  32  10   4 17.6818 7.17263  -2
  32   8   4 17.6818 7.17263   1
  32   6   4 1.61503 5.12337  -2
  32   8   4 1.61503 5.12337   1
  34  10   4 21.7651 7.88917  -2
  34   8   4 21.7651 7.88917   1
  34   6   4 6.29964 5.65208  -2
  34   8   4 6.29964 5.65208   1
  36   6   4 20.6410 6.77031  -2
  36   8   4 20.6410 6.77031   1
  36  10   4 14.6186 12.7522  -2
  36   8   4 14.6186 12.7522   1
   2  12   4 5.26516 6.80795  -2
   2  10   4 5.26516 6.80795   1
   2   8   4 3.30648 4.80002  -2
   2  10   4 3.30648 4.80002   1
   4  12   4 10.6721 7.49269  -2
   4  10   4 10.6721 7.49269   1
   4   8   4 12.6247 4.88941  -2
   4  10   4 12.6247 4.88941   1
   6   8   4 28.8329 8.29278  -2
   6  10   4 28.8329 8.29278   1
   6  12   4 30.8923 8.28275  -2
   6  10   4 30.8923 8.28275   1
   8  12   4 16.3138 7.97299  -2
   8  10   4 16.3138 7.97299   1
   8   8   4 26.1204 5.92763  -2
   8  10   4 26.1204 5.92763   1
  10  12   4 28.4981 3.80066  -2
  10  10   4 28.4981 3.80066   1
  10   8   4 42.0035 6.33548  -2
  10  10   4 42.0035 6.33548   1
  12  12   4 32.5259 3.63784  -2
  12  10   4 32.5259 3.63784   1
  12   8   4 19.8302 5.74270  -2
  12  10   4 19.8302 5.74270   1
  14  12   4 10.3661 3.59950  -2
  14  10   4 10.3661 3.59950   1
  14   8   4 5.87028 5.36387  -2
  14  10   4 5.87028 5.36387   1
  16   8   4 44.0407 4.98668  -2
  16  10   4 44.0407 4.98668   1
  16  12   4 47.6739 4.50140  -2
  16  10   4 47.6739 4.50140   1
  18  12   4 64.3819 5.28328  -2
  18  10   4 64.3819 5.28328   1
  18   8   4 62.6009 5.91708  -2
  18  10   4 62.6009 5.91708   1
  20   8   4 14.8373 4.64961  -2
  20  10   4 14.8373 4.64961   1
  20  12   4 26.0372 4.45476  -2
  20  10   4 26.0372 4.45476   1
  22   8   4 53.9645 4.94048  -2
  22  10   4 53.9645 4.94048   1
  22  12   4 52.4797 5.15308  -2
  22  10   4 52.4797 5.15308   1
  24   8   4 9.39300 4.39611  -2
  24  10   4 9.39300 4.39611   1
  24  12   4 15.9147 4.77795  -2
  24  10   4 15.9147 4.77795   1
  26   8   4 25.8793 4.60844  -2
  26  10   4 25.8793 4.60844   1
  26  12   4 28.0904 6.40906  -2
  26  10   4 28.0904 6.40906   1
  28   8   4 12.1122 4.85604  -2
  28  10   4 12.1122 4.85604   1
  28  12   4 20.4934 7.28875  -2
  28  10   4 20.4934 7.28875   1
  30   8   4 13.8708 5.26936  -2
  30  10   4 13.8708 5.26936   1
  32  12   4 21.2806 8.40984  -2
  32  10   4 21.2806 8.40984   1
  32   8   4 10.3375 6.90223  -2
  32  10   4 10.3375 6.90223   1
  34   8   4 1.65719 5.81993  -2
  34  10   4 1.65719 5.81993   1
  34  12   4 2.86537 9.07720  -2
  34  10   4 2.86537 9.07720   1
  36   8   4 22.4374 15.1004  -2
  36  10   4 22.4374 15.1004   1
   0  12   4 9.50328 5.15509   1
   2  10   4 4.85741 4.85217  -2
   2  12   4 4.85741 4.85217   1
   2  14   4 -1.2965 4.54121  -2
   2  12   4 -1.2965 4.54121   1
   4  10   4 15.4343 5.19253  -2
   4  12   4 15.4343 5.19253   1
   4  14   4 12.7291 8.05108  -2
   4  12   4 12.7291 8.05108   1
   6  10   4 32.2364 8.43884  -2
   6  12   4 32.2364 8.43884   1
   6  14   4 32.5608 9.31386  -2
   6  12   4 32.5608 9.31386   1
   8  14   4 31.2355 9.39868  -2
   8  12   4 31.2355 9.39868   1
   8  10   4 31.7837 8.81541  -2
   8  12   4 31.7837 8.81541   1
  10  10   4 38.9419 6.36932  -2
  10  12   4 38.9419 6.36932   1
  10  14   4 39.6306 5.47572  -2
  10  12   4 39.6306 5.47572   1
  12  14   4 69.3927 6.02447  -2
  12  12   4 69.3927 6.02447   1
  12  10   4 73.9080 6.63662  -2
  12  12   4 73.9080 6.63662   1
  14  10   4 12.9510 5.80080  -2
  14  12   4 12.9510 5.80080   1
  14  14   4 18.3367 6.00292  -2
  14  12   4 18.3367 6.00292   1
  16  10   4 75.5356 6.47747  -2
  16  12   4 75.5356 6.47747   1
  16  14   4 77.9798 6.87866  -2
  16  12   4 77.9798 6.87866   1
  18  10   4 30.8016 4.83973  -2
  18  12   4 30.8016 4.83973   1
  18  14   4 38.8858 4.76138  -2
  18  12   4 38.8858 4.76138   1
  20  14   4 16.3969 4.95701  -2
  20  12   4 16.3969 4.95701   1
  20  10   4 10.8005 6.15764  -2
  20  12   4 10.8005 6.15764   1
  22  10   4 42.8716 5.90833  -2
  22  12   4 42.8716 5.90833   1
  22  14   4 53.8252 5.84281  -2
  22  12   4 53.8252 5.84281   1
  24  14   4 18.4914 6.51576  -2
  24  12   4 18.4914 6.51576   1
  24  10   4 14.9157 4.63694  -2
  24  12   4 14.9157 4.63694   1
  26  10   4 11.8937 4.75044  -2
  26  12   4 11.8937 4.75044   1
  26  14   4 16.6281 7.21423  -2
  26  12   4 16.6281 7.21423   1
  28  10   4 5.76527 4.78954  -2
  28  12   4 5.76527 4.78954   1
  28  14   4 28.9364 7.94557  -2
  28  12   4 28.9364 7.94557   1
  30  10   4 15.5067 5.15731  -2
  30  12   4 15.5067 5.15731   1
  30  14   4 42.3781 8.60746  -2
  30  12   4 42.3781 8.60746   1
  32  10   4 11.0577 5.47454  -2
  32  12   4 11.0577 5.47454   1
  32  14   4 -5.9626 10.5228  -2
  32  12   4 -5.9626 10.5228   1
  34  10   4 5.54138 5.95211  -2
  34  12   4 5.54138 5.95211   1
  34  14   4 -17.664 11.7772  -2
  34  12   4 -17.664 11.7772   1
   2  12   4 -0.0663 5.08545  -2
   2  14   4 -0.0663 5.08545   1
   2  16   4 -5.2203 5.79784  -2
   2  14   4 -5.2203 5.79784   1
   4  12   4 15.8644 5.43573  -2
   4  14   4 15.8644 5.43573   1
   6  12   4 29.6606 8.65391  -2
   6  14   4 29.6606 8.65391   1
   8  12   4 38.4688 9.48259  -2
   8  14   4 38.4688 9.48259   1
  10  12   4 54.6892 5.40177  -2
  10  14   4 54.6892 5.40177   1
  12  12   4 84.9036 6.67961  -2
  12  14   4 84.9036 6.67961   1
  14  12   4 24.1472 3.97109  -2
  14  14   4 24.1472 3.97109   1
  16  12   4 51.5360 5.70262  -2
  16  14   4 51.5360 5.70262   1
  18  12   4 17.8016 4.09805  -2
  18  14   4 17.8016 4.09805   1
  18  16   4 23.5345 7.79716  -2
  18  14   4 23.5345 7.79716   1
  20  16   4 4.27931 5.87482  -2
  20  14   4 4.27931 5.87482   1
  20  12   4 0.32287 4.72981  -2
  20  14   4 0.32287 4.72981   1
  22  16   4 40.9813 6.83254  -2
  22  14   4 40.9813 6.83254   1
  22  12   4 46.7220 6.21952  -2
  22  14   4 46.7220 6.21952   1
  24  12   4 12.0659 4.68805  -2
  24  14   4 12.0659 4.68805   1
  24  16   4 14.6541 8.93955  -2
  24  14   4 14.6541 8.93955   1
  26  12   4 12.0461 4.91301  -2
  26  14   4 12.0461 4.91301   1
  26  16   4 17.0074 9.49399  -2
  26  14   4 17.0074 9.49399   1
  28  12   4 8.95317 4.96987  -2
  28  14   4 8.95317 4.96987   1
  28  16   4 15.0614 9.83997  -2
  28  14   4 15.0614 9.83997   1
  30  12   4 5.69223 5.35054  -2
  30  14   4 5.69223 5.35054   1
  30  16   4 8.77152 9.94578  -2
  30  14   4 8.77152 9.94578   1
  32  12   4 14.1187 9.50443  -2
  32  14   4 14.1187 9.50443   1
  32  16   4 13.7210 11.1298  -2
  32  14   4 13.7210 11.1298   1
  34  12   4 5.35393 7.20454  -2
  34  14   4 5.35393 7.20454   1
  34  16   4 -4.5917 12.7501  -2
  34  14   4 -4.5917 12.7501   1
   0  16   4 13.5297 5.33325   1
   2  14   4 2.45165 4.16297  -2
   2  16   4 2.45165 4.16297   1
   2  18   4 -10.849 4.12653  -2
   2  16   4 -10.849 4.12653   1
   4  14   4 18.5392 4.30313  -2
   4  16   4 18.5392 4.30313   1
   4  18   4 13.5691 6.78089  -2
   4  16   4 13.5691 6.78089   1
   6  14   4 39.6836 5.77333  -2
   6  16   4 39.6836 5.77333   1
   8  14   4 36.1375 5.84146  -2
   8  16   4 36.1375 5.84146   1
  10  14   4 57.8942 6.61457  -2
  10  16   4 57.8942 6.61457   1
  12  14   4 82.8884 5.75063  -2
  12  16   4 82.8884 5.75063   1
  14  14   4 22.0725 4.85579  -2
  14  16   4 22.0725 4.85579   1
  16  14   4 32.6810 4.11051  -2
  16  16   4 32.6810 4.11051   1
  18  14   4 23.2017 4.06654  -2
  18  16   4 23.2017 4.06654   1
  20  14   4 1.19245 4.80418  -2
  20  16   4 1.19245 4.80418   1
  22  14   4 13.2501 5.40076  -2
  22  16   4 13.2501 5.40076   1
  22  18   4 10.1962 9.10575  -2
  22  16   4 10.1962 9.10575   1
  24  14   4 13.9348 4.61046  -2
  24  16   4 13.9348 4.61046   1
  24  18   4 18.9049 9.24933  -2
  24  16   4 18.9049 9.24933   1
  26  14   4 10.9165 4.92742  -2
  26  16   4 10.9165 4.92742   1
  26  18   4 24.8352 10.2275  -2
  26  16   4 24.8352 10.2275   1
  28  18   4 21.2830 10.5786  -2
  28  16   4 21.2830 10.5786   1
  28  14   4 13.0468 5.24532  -2
  28  16   4 13.0468 5.24532   1
  30  18   4 -7.9215 10.3123  -2
  30  16   4 -7.9215 10.3123   1
  30  14   4 -2.3147 5.48167  -2
  30  16   4 -2.3147 5.48167   1
  32  14   4 24.6537 7.83407  -2
  32  16   4 24.6537 7.83407   1
  32  18   4 17.3803 11.9379  -2
  32  16   4 17.3803 11.9379   1
  34  14   4 12.9755 6.71287  -2
  34  16   4 12.9755 6.71287   1
   2  16   4 -2.1892 5.47936  -2
   2  18   4 -2.1892 5.47936   1
   2  20   4 3.08296 4.16025  -2
   2  18   4 3.08296 4.16025   1
   4  16   4 10.5358 5.72862  -2
   4  18   4 10.5358 5.72862   1
   4  20   4 5.16480 6.25265  -2
   4  18   4 5.16480 6.25265   1
   6  16   4 21.9816 5.38516  -2
   6  18   4 21.9816 5.38516   1
   6  20   4 19.6957 6.89075  -2
   6  18   4 19.6957 6.89075   1
   8  16   4 11.1880 5.23945  -2
   8  18   4 11.1880 5.23945   1
  10  16   4 77.2760 7.56420  -2
  10  18   4 77.2760 7.56420   1
  12  16   4 45.9383 4.30449  -2
  12  18   4 45.9383 4.30449   1
  14  16   4 54.0515 5.64203  -2
  14  18   4 54.0515 5.64203   1
  16  16   4 23.6582 3.99357  -2
  16  18   4 23.6582 3.99357   1
  18  16   4 10.6602 4.04169  -2
  18  18   4 10.6602 4.04169   1
  20  16   4 -4.6304 5.88869  -2
  20  18   4 -4.6304 5.88869   1
  22  16   4 5.04971 5.58473  -2
  22  18   4 5.04971 5.58473   1
  24  16   4 21.6609 6.24492  -2
  24  18   4 21.6609 6.24492   1
  26  16   4 27.7243 6.71442  -2
  26  18   4 27.7243 6.71442   1
  28  16   4 17.4221 5.22685  -2
  28  18   4 17.4221 5.22685   1
  30  16   4 6.47803 5.64125  -2
  30  18   4 6.47803 5.64125   1
  32  16   4 -0.4295 7.88769  -2
  32  18   4 -0.4295 7.88769   1
   0  20   4 36.1307 6.37353   1
   2  18   4 6.89521 5.78052  -2
   2  20   4 6.89521 5.78052   1
   2  22   4 10.8380 4.53488  -2
   2  20   4 10.8380 4.53488   1
   4  22   4 12.8258 4.72282  -2
   4  20   4 12.8258 4.72282   1
   4  18   4 9.66691 6.09307  -2
   4  20   4 9.66691 6.09307   1
   6  22   4 10.4389 6.56251  -2
   6  20   4 10.4389 6.56251   1
   6  18   4 18.0079 9.27183  -2
   6  20   4 18.0079 9.27183   1
   8  18   4 24.5421 9.78433  -2
   8  20   4 24.5421 9.78433   1
   8  22   4 33.9589 8.07782  -2
   8  20   4 33.9589 8.07782   1
  10  18   4 50.7362 10.9477  -2
  10  20   4 50.7362 10.9477   1
  12  18   4 12.6581 9.47139  -2
  12  20   4 12.6581 9.47139   1
  14  18   4 70.7214 6.61733  -2
  14  20   4 70.7214 6.61733   1
  16  18   4 19.5052 4.80989  -2
  16  20   4 19.5052 4.80989   1
  18  18   4 12.9435 4.96129  -2
  18  20   4 12.9435 4.96129   1
  20  18   4 9.40243 5.29773  -2
  20  20   4 9.40243 5.29773   1
  22  18   4 7.12440 5.73260  -2
  22  20   4 7.12440 5.73260   1
  24  18   4 5.51847 6.33504  -2
  24  20   4 5.51847 6.33504   1
  26  18   4 36.6760 7.32628  -2
  26  20   4 36.6760 7.32628   1
  28  18   4 15.6656 7.11517  -2
  28  20   4 15.6656 7.11517   1
  30  18   4 25.5600 7.91250  -2
  30  20   4 25.5600 7.91250   1
  32  18   4 20.3387 8.64971  -2
  32  20   4 20.3387 8.64971   1
   2  20   4 19.2519 6.58059  -2
   2  22   4 19.2519 6.58059   1
   2  24   4 32.2793 5.33547  -2
   2  22   4 32.2793 5.33547   1
   4  24   4 30.6901 5.29507  -2
   4  22   4 30.6901 5.29507   1
   4  20   4 18.7312 6.42391  -2
   4  22   4 18.7312 6.42391   1
   6  24   4 32.1935 7.67558  -2
   6  22   4 32.1935 7.67558   1
   6  20   4 40.7462 10.5832  -2
   6  22   4 40.7462 10.5832   1
   8  20   4 49.6981 11.6735  -2
   8  22   4 49.6981 11.6735   1
   8  24   4 55.5663 9.71792  -2
   8  22   4 55.5663 9.71792   1
  10  24   4 32.3368 8.10703  -2
  10  22   4 32.3368 8.10703   1
  10  20   4 36.1354 11.0148  -2
  10  22   4 36.1354 11.0148   1
  12  20   4 41.6386 6.27181  -2
  12  22   4 41.6386 6.27181   1
  14  20   4 52.4335 7.21092  -2
  14  22   4 52.4335 7.21092   1
  16  20   4 12.2411 4.87862  -2
  16  22   4 12.2411 4.87862   1
  18  20   4 8.68764 5.34991  -2
  18  22   4 8.68764 5.34991   1
  20  20   4 15.2907 5.88893  -2
  20  22   4 15.2907 5.88893   1
  22  20   4 12.8862 6.12374  -2
  22  22   4 12.8862 6.12374   1
  24  20   4 5.78589 6.33908  -2
  24  22   4 5.78589 6.33908   1
  26  20   4 5.40901 7.06921  -2
  26  22   4 5.40901 7.06921   1
  28  20   4 -4.2681 7.40819  -2
  28  22   4 -4.2681 7.40819   1
  30  20   4 24.3383 8.21683  -2
  30  22   4 24.3383 8.21683   1
  32  20   4 12.6815 15.4469  -2
  32  22   4 12.6815 15.4469   1
   0  24   4 -0.4624 6.21047   1
   2  22   4 32.0213 7.19614  -2
   2  24   4 32.0213 7.19614   1
   2  26   4 42.7493 6.13028  -2
   2  24   4 42.7493 6.13028   1
   4  26   4 11.1029 4.95630  -2
   4  24   4 11.1029 4.95630   1
   4  22   4 11.4574 9.36918  -2
   4  24   4 11.4574 9.36918   1
   6  26   4 50.3772 9.45377  -2
   6  24   4 50.3772 9.45377   1
   6  22   4 51.0849 11.4998  -2
   6  24   4 51.0849 11.4998   1
   8  26   4 38.4538 9.25038  -2
   8  24   4 38.4538 9.25038   1
   8  22   4 56.0425 12.3129  -2
   8  24   4 56.0425 12.3129   1
  10  26   4 38.5430 8.38192  -2
  10  24   4 38.5430 8.38192   1
  10  22   4 33.0281 10.6671  -2
  10  24   4 33.0281 10.6671   1
  12  22   4 63.7838 8.31446  -2
  12  24   4 63.7838 8.31446   1
  12  26   4 31.7677 8.38230  -2
  12  24   4 31.7677 8.38230   1
  14  22   4 42.0164 6.94160  -2
  14  24   4 42.0164 6.94160   1
  16  22   4 15.0164 5.16729  -2
  16  24   4 15.0164 5.16729   1
  18  22   4 8.99142 5.62269  -2
  18  24   4 8.99142 5.62269   1
  20  22   4 10.4746 6.10812  -2
  20  24   4 10.4746 6.10812   1
  22  22   4 6.27161 6.50562  -2
  22  24   4 6.27161 6.50562   1
  24  22   4 4.90151 6.72992  -2
  24  24   4 4.90151 6.72992   1
  26  22   4 11.0965 7.44644  -2
  26  24   4 11.0965 7.44644   1
  28  22   4 -2.8540 7.91225  -2
  28  24   4 -2.8540 7.91225   1
  30  22   4 8.13260 8.79131  -2
  30  24   4 8.13260 8.79131   1
   2  28   4 27.7607 5.55600  -2
   2  26   4 27.7607 5.55600   1
   2  24   4 26.6672 7.44806  -2
   2  26   4 26.6672 7.44806   1
   4  24   4 -0.2214 10.0113  -2
   4  26   4 -0.2214 10.0113   1
   4  28   4 5.09579 5.05951  -2
   4  26   4 5.09579 5.05951   1
   6  24   4 46.4298 11.6956  -2
   6  26   4 46.4298 11.6956   1
   6  28   4 43.2111 8.47993  -2
   6  26   4 43.2111 8.47993   1
   8  24   4 35.8186 11.2848  -2
   8  26   4 35.8186 11.2848   1
   8  28   4 4.31225 7.38664  -2
   8  26   4 4.31225 7.38664   1
  10  24   4 73.8897 14.7640  -2
  10  26   4 73.8897 14.7640   1
  10  28   4 67.1255 10.6147  -2
  10  26   4 67.1255 10.6147   1
  12  24   4 39.1693 6.08571  -2
  12  26   4 39.1693 6.08571   1
  12  28   4 6.27369 7.87864  -2
  12  26   4 6.27369 7.87864   1
  14  24   4 16.9100 11.6097  -2
  14  26   4 16.9100 11.6097   1
  14  28   4 7.39609 8.14696  -2
  14  26   4 7.39609 8.14696   1
  16  24   4 16.9698 6.32777  -2
  16  26   4 16.9698 6.32777   1
  16  28   4 17.0527 8.62882  -2
  16  26   4 17.0527 8.62882   1
  18  24   4 15.8736 6.17388  -2
  18  26   4 15.8736 6.17388   1
  20  24   4 2.76874 6.27817  -2
  20  26   4 2.76874 6.27817   1
  22  24   4 7.09449 6.78064  -2
  22  26   4 7.09449 6.78064   1
  24  24   4 -2.6470 7.33339  -2
  24  26   4 -2.6470 7.33339   1
  26  24   4 9.26392 7.86483  -2
  26  26   4 9.26392 7.86483   1
  28  24   4 21.8246 8.61010  -2
  28  26   4 21.8246 8.61010   1
  30  24   4 5.05670 15.4905  -2
  30  26   4 5.05670 15.4905   1
   0  28   4 40.0056 7.76486   1
   2  26   4 13.2854 7.32238  -2
   2  28   4 13.2854 7.32238   1
   2  30   4 8.60214 5.35253  -2
   2  28   4 8.60214 5.35253   1
   4  26   4 3.55576 10.3834  -2
   4  28   4 3.55576 10.3834   1
   4  30   4 10.3205 5.62031  -2
   4  28   4 10.3205 5.62031   1
   6  30   4 12.2387 5.72563  -2
   6  28   4 12.2387 5.72563   1
   6  26   4 24.2604 11.1226  -2
   6  28   4 24.2604 11.1226   1
   8  30   4 5.88150 8.04589  -2
   8  28   4 5.88150 8.04589   1
   8  26   4 20.0249 11.3060  -2
   8  28   4 20.0249 11.3060   1
  10  26   4 35.4107 11.9873  -2
  10  28   4 35.4107 11.9873   1
  10  30   4 15.5725 7.93528  -2
  10  28   4 15.5725 7.93528   1
  12  30   4 8.31372 8.45407  -2
  12  28   4 8.31372 8.45407   1
  12  26   4 11.3964 12.0702  -2
  12  28   4 11.3964 12.0702   1
  14  26   4 6.47641 12.0760  -2
  14  28   4 6.47641 12.0760   1
  14  30   4 10.2679 8.69469  -2
  14  28   4 10.2679 8.69469   1
  16  26   4 16.9000 6.08542  -2
  16  28   4 16.9000 6.08542   1
  16  30   4 20.8730 8.96115  -2
  16  28   4 20.8730 8.96115   1
  18  26   4 17.6075 6.50706  -2
  18  28   4 17.6075 6.50706   1
  18  30   4 10.7299 9.32101  -2
  18  28   4 10.7299 9.32101   1
  20  26   4 10.5441 6.69201  -2
  20  28   4 10.5441 6.69201   1
  22  26   4 17.5702 7.31167  -2
  22  28   4 17.5702 7.31167   1
  24  26   4 -1.0808 7.62291  -2
  24  28   4 -1.0808 7.62291   1
  26  26   4 24.3831 8.58401  -2
  26  28   4 24.3831 8.58401   1
  28  26   4 10.7658 8.89831  -2
  28  28   4 10.7658 8.89831   1
   2  28   4 1.08174 7.49764  -2
   2  30   4 1.08174 7.49764   1
   2  32   4 -2.0248 5.61601  -2
   2  30   4 -2.0248 5.61601   1
   4  32   4 22.0161 5.91038  -2
   4  30   4 22.0161 5.91038   1
   4  28   4 25.7930 11.8800  -2
   4  30   4 25.7930 11.8800   1
   6  32   4 9.26910 5.89295  -2
   6  30   4 9.26910 5.89295   1
   6  28   4 -3.7507 11.0965  -2
   6  30   4 -3.7507 11.0965   1
   8  28   4 -16.605 10.9761  -2
   8  30   4 -16.605 10.9761   1
   8  32   4 -0.8470 7.96994  -2
   8  30   4 -0.8470 7.96994   1
  10  32   4 21.6015 8.87768  -2
  10  30   4 21.6015 8.87768   1
  10  28   4 -4.0119 11.4436  -2
  10  30   4 -4.0119 11.4436   1
  12  32   4 19.9766 8.52519  -2
  12  30   4 19.9766 8.52519   1
  12  28   4 0.35523 11.8152  -2
  12  30   4 0.35523 11.8152   1
  14  28   4 -0.8706 12.1921  -2
  14  30   4 -0.8706 12.1921   1
  14  32   4 20.7100 8.78221  -2
  14  30   4 20.7100 8.78221   1
  16  28   4 4.48010 6.39162  -2
  16  30   4 4.48010 6.39162   1
  16  32   4 15.6147 9.11408  -2
  16  30   4 15.6147 9.11408   1
  18  28   4 20.0841 7.71460  -2
  18  30   4 20.0841 7.71460   1
  20  28   4 18.9868 7.29050  -2
  20  30   4 18.9868 7.29050   1
  20  32   4 16.1533 9.47751  -2
  20  30   4 16.1533 9.47751   1
  22  32   4 32.7474 10.3690  -2
  22  30   4 32.7474 10.3690   1
  22  28   4 23.4347 7.84265  -2
  22  30   4 23.4347 7.84265   1
  24  28   4 16.0232 8.36974  -2
  24  30   4 16.0232 8.36974   1
  26  28   4 36.7722 11.1244  -2
  26  30   4 36.7722 11.1244   1
   0  32   4 22.3652 8.13378   1
   2  34   4 -7.1416 5.98472  -2
   2  32   4 -7.1416 5.98472   1
   2  30   4 -2.5744 7.68867  -2
   2  32   4 -2.5744 7.68867   1
   4  34   4 3.61364 5.99569  -2
   4  32   4 3.61364 5.99569   1
   4  30   4 21.3217 11.5268  -2
   4  32   4 21.3217 11.5268   1
   6  30   4 26.5251 12.1661  -2
   6  32   4 26.5251 12.1661   1
   6  34   4 16.7821 8.69835  -2
   6  32   4 16.7821 8.69835   1
   8  34   4 6.28212 8.72892  -2
   8  32   4 6.28212 8.72892   1
   8  30   4 6.29420 11.4801  -2
   8  32   4 6.29420 11.4801   1
  10  34   4 13.1247 8.67389  -2
  10  32   4 13.1247 8.67389   1
  10  30   4 5.87160 12.2783  -2
  10  32   4 5.87160 12.2783   1
  12  30   4 32.1579 5.01246  -2
  12  32   4 32.1579 5.01246   1
  12  34   4 28.6908 9.22723  -2
  12  32   4 28.6908 9.22723   1
  14  30   4 -1.7775 12.8731  -2
  14  32   4 -1.7775 12.8731   1
  14  34   4 22.4164 9.14294  -2
  14  32   4 22.4164 9.14294   1
  16  34   4 16.9883 9.16875  -2
  16  32   4 16.9883 9.16875   1
  16  30   4 18.0568 7.08973  -2
  16  32   4 18.0568 7.08973   1
  18  30   4 7.92820 7.95749  -2
  18  32   4 7.92820 7.95749   1
  18  34   4 7.99934 9.64789  -2
  18  32   4 7.99934 9.64789   1
  20  30   4 15.2826 8.41961  -2
  20  32   4 15.2826 8.41961   1
  20  34   4 16.3188 10.0678  -2
  20  32   4 16.3188 10.0678   1
  22  30   4 30.7377 8.16035  -2
  22  32   4 30.7377 8.16035   1
  22  34   4 25.3733 10.9866  -2
  22  32   4 25.3733 10.9866   1
  24  30   4 32.4704 9.11634  -2
  24  32   4 32.4704 9.11634   1
   2  32   4 6.08841 8.25945  -2
   2  34   4 6.08841 8.25945   1
   2  36   4 0.19488 8.96959  -2
   2  34   4 0.19488 8.96959   1
   4  32   4 12.1020 11.9791  -2
   4  34   4 12.1020 11.9791   1
   4  36   4 -6.8789 8.56753  -2
   4  34   4 -6.8789 8.56753   1
   6  36   4 9.66852 9.31500  -2
   6  34   4 9.66852 9.31500   1
   6  32   4 14.7558 12.6108  -2
   6  34   4 14.7558 12.6108   1
   8  36   4 10.0977 8.82883  -2
   8  34   4 10.0977 8.82883   1
   8  32   4 11.6880 12.2304  -2
   8  34   4 11.6880 12.2304   1
  10  36   4 15.4391 9.52849  -2
  10  34   4 15.4391 9.52849   1
  10  32   4 -0.1166 12.2085  -2
  10  34   4 -0.1166 12.2085   1
  12  36   4 2.08832 9.11027  -2
  12  34   4 2.08832 9.11027   1
  12  32   4 12.3309 4.01874  -2
  12  34   4 12.3309 4.01874   1
  14  32   4 13.9160 5.72906  -2
  14  34   4 13.9160 5.72906   1
  14  36   4 12.6275 9.44079  -2
  14  34   4 12.6275 9.44079   1
  16  36   4 16.4860 9.12440  -2
  16  34   4 16.4860 9.12440   1
  16  32   4 15.9777 7.43059  -2
  16  34   4 15.9777 7.43059   1
  18  36   4 24.6091 9.96345  -2
  18  34   4 24.6091 9.96345   1
  18  32   4 4.69803 7.83373  -2
  18  34   4 4.69803 7.83373   1
  20  32   4 12.1403 8.86478  -2
  20  34   4 12.1403 8.86478   1
  20  36   4 11.4117 10.0956  -2
  20  34   4 11.4117 10.0956   1
  22  32   4 25.2757 9.98574  -2
  22  34   4 25.2757 9.98574   1
   0  36   4 3.83230 4.65768   1
   2  34   4 0.98938 11.7623  -2
   2  36   4 0.98938 11.7623   1
   4  34   4 3.53287 12.3708  -2
   4  36   4 3.53287 12.3708   1
   6  34   4 6.71619 12.2474  -2
   6  36   4 6.71619 12.2474   1
   8  34   4 3.45493 12.3412  -2
   8  36   4 3.45493 12.3412   1
  10  34   4 4.75591 12.9089  -2
  10  36   4 4.75591 12.9089   1
  12  34   4 12.1933 13.4300  -2
  12  36   4 12.1933 13.4300   1
  14  34   4 24.8974 13.7767  -2
  14  36   4 24.8974 13.7767   1
  16  34   4 12.5408 13.9905  -2
  16  36   4 12.5408 13.9905   1
  18  34   4 34.5913 15.6981  -2
  18  36   4 34.5913 15.6981   1
  20  34   4 25.6578 9.16870  -2
  20  36   4 25.6578 9.16870   1
   0  38   4 5.02984 3.86199   1
   2  36   4 -3.7926 12.0571  -2
   2  38   4 -3.7926 12.0571   1
   4  36   4 -1.6953 12.3804  -2
   4  38   4 -1.6953 12.3804   1
   6  36   4 17.0464 12.8630  -2
   6  38   4 17.0464 12.8630   1
   8  36   4 11.4900 13.4750  -2
   8  38   4 11.4900 13.4750   1
  10  36   4 15.2028 13.7229  -2
  10  38   4 15.2028 13.7229   1
  12  36   4 9.60133 13.7343  -2
  12  38   4 9.60133 13.7343   1
  14  36   4 -21.309 13.1203  -2
  14  38   4 -21.309 13.1203   1
  16  36   4 16.5292 14.6973  -2
  16  38   4 16.5292 14.6973   1
  18  36   4 56.6401 16.4451  -2
  18  38   4 56.6401 16.4451   1
   0  40   4 3.72670 4.14059   1
   2  40   4 5.16107 2.89814   1
   4  40   4 3.69387 2.92563   1
   6  40   4 10.2388 3.47969   1
   8  38   4 -6.1596 14.2520  -2
   8  40   4 -6.1596 14.2520   1
  10  40   4 -0.4915 2.50460   1
  12  40   4 3.26320 3.03372   1
  14  40   4 1.96553 2.83445   1
  16  40   4 0.38473 2.45250   1
   0  42   4 1.53659 4.16469   1
   2  42   4 8.11095 3.07147   1
   4  42   4 -1.7997 2.93988   1
   6  42   4 1.11993 3.33422   1
   8  42   4 11.8565 3.62692   1
  10  42   4 3.76718 2.84312   1
  12  42   4 6.49607 3.32357   1
   0  44   4 3.57840 4.71287   1
   2  44   4 -0.9439 3.16131   1
   4  44   4 3.38299 3.20489   1
   3   3   5 6.86063 12.7788  -2
   3   1   5 6.86063 12.7788   1
   3   1   5 5.84448 11.7799  -2
   3   1   5 5.84448 11.7799   1
   5   1   5 22.1547 12.8549  -2
   5   1   5 22.1547 12.8549   1
   5   3   5 26.4296 13.4573  -2
   5   1   5 26.4296 13.4573   1
   7   1   5 17.1538 12.7351  -2
   7   1   5 17.1538 12.7351   1
   7   3   5 13.2480 12.8727  -2
   7   1   5 13.2480 12.8727   1
   9   1   5 16.0040 13.8776  -2
   9   1   5 16.0040 13.8776   1
   9   3   5 7.25204 13.9792  -2
   9   1   5 7.25204 13.9792   1
  11   3   5 13.5033 13.9429  -2
  11   1   5 13.5033 13.9429   1
  11   1   5 12.7972 13.5060  -2
  11   1   5 12.7972 13.5060   1
  13   1   5 12.0741 14.1641  -2
  13   1   5 12.0741 14.1641   1
  13   3   5 6.97525 14.3455  -2
  13   1   5 6.97525 14.3455   1
  15   1   5 20.4292 14.6762  -2
  15   1   5 20.4292 14.6762   1
  15   3   5 15.3535 15.1173  -2
  15   1   5 15.3535 15.1173   1
  17   3   5 4.40288 15.6134  -2
  17   1   5 4.40288 15.6134   1
  17   1   5 8.54450 15.7538  -2
  17   1   5 8.54450 15.7538   1
  19   1   5 13.5044 16.2929  -2
  19   1   5 13.5044 16.2929   1
  19   3   5 13.2385 17.8153  -2
  19   1   5 13.2385 17.8153   1
  21   1   5 5.01911 10.7100   1
   3   5   5 10.5875 13.4407  -2
   3   3   5 10.5875 13.4407   1
   3   1   5 15.6275 11.5375  -2
   3   3   5 15.6275 11.5375   1
   5   5   5 26.8536 14.1303  -2
   5   3   5 26.8536 14.1303   1
   5   1   5 20.4893 12.5630  -2
   5   3   5 20.4893 12.5630   1
   7   1   5 13.1904 12.2992  -2
   7   3   5 13.1904 12.2992   1
   7   5   5 18.7691 13.4897  -2
   7   3   5 18.7691 13.4897   1
   9   1   5 18.2090 13.4481  -2
   9   3   5 18.2090 13.4481   1
   9   5   5 1.06749 14.3597  -2
   9   3   5 1.06749 14.3597   1
  11   5   5 9.37567 14.3377  -2
  11   3   5 9.37567 14.3377   1
  11   1   5 20.8240 13.9802  -2
  11   3   5 20.8240 13.9802   1
  13   1   5 15.5381 14.3409  -2
  13   3   5 15.5381 14.3409   1
  13   5   5 15.0806 15.2757  -2
  13   3   5 15.0806 15.2757   1
  15   5   5 24.3504 16.1957  -2
  15   3   5 24.3504 16.1957   1
  15   1   5 -3.0758 14.6250  -2
  15   3   5 -3.0758 14.6250   1
  17   1   5 16.5212 15.0003  -2
  17   3   5 16.5212 15.0003   1
  17   5   5 22.5646 16.6099  -2
  17   3   5 22.5646 16.6099   1
  19   5   5 58.0089 20.1133  -2
  19   3   5 58.0089 20.1133   1
  19   1   5 7.03419 16.6084  -2
  19   3   5 7.03419 16.6084   1
  21   3   5 20.7274 6.77246   1
   3   3   5 16.7714 11.9774  -2
   3   5   5 16.7714 11.9774   1
   5   7   5 40.6864 15.6939  -2
   5   5   5 40.6864 15.6939   1
   5   3   5 30.3833 11.9110  -2
   5   5   5 30.3833 11.9110   1
   7   3   5 13.5580 12.6433  -2
   7   5   5 13.5580 12.6433   1
   7   7   5 29.8170 15.7207  -2
   7   5   5 29.8170 15.7207   1
   9   3   5 0.28070 12.3208  -2
   9   5   5 0.28070 12.3208   1
   9   7   5 40.7693 15.8842  -2
   9   5   5 40.7693 15.8842   1
  11   7   5 132.686 22.6309  -2
  11   5   5 132.686 22.6309   1
  11   3   5 9.78064 10.9748  -2
  11   5   5 9.78064 10.9748   1
  13   7   5 195.282 28.2764  -2
  13   5   5 195.282 28.2764   1
  13   3   5 0.58903 11.1428  -2
  13   5   5 0.58903 11.1428   1
  15   7   5 361.096 45.2384  -2
  15   5   5 361.096 45.2384   1
  15   3   5 7.70405 12.2360  -2
  15   5   5 7.70405 12.2360   1
  17   3   5 16.4716 13.1157  -2
  17   5   5 16.4716 13.1157   1
  19   3   5 2.44021 13.7464  -2
  19   5   5 2.44021 13.7464   1
   1   5   5 3.98260 11.6521  -2
   1   7   5 3.98260 11.6521   1
   3   5   5 17.2690 12.0596  -2
   3   7   5 17.2690 12.0596   1
   5   5   5 24.8348 12.6941  -2
   5   7   5 24.8348 12.6941   1
   7   5   5 16.4244 12.2269  -2
   7   7   5 16.4244 12.2269   1
   9   5   5 -6.2383 12.5985  -2
   9   7   5 -6.2383 12.5985   1
  11   5   5 15.0492 13.3464  -2
  11   7   5 15.0492 13.3464   1
  13   5   5 16.6601 13.6783  -2
  13   7   5 16.6601 13.6783   1
  15   5   5 3.73452 13.5881  -2
  15   7   5 3.73452 13.5881   1
  17   5   5 12.6136 15.2272  -2
  17   7   5 12.6136 15.2272   1
  19   5   5 -5.3657 15.3027  -2
  19   7   5 -5.3657 15.3027   1
   1   7   5 16.6502 11.3764  -2
   1   9   5 16.6502 11.3764   1
   3   7   5 31.9583 11.6878  -2
   3   9   5 31.9583 11.6878   1
   5   7   5 28.2267 12.0388  -2
   5   9   5 28.2267 12.0388   1
   7   7   5 23.1298 12.5885  -2
   7   9   5 23.1298 12.5885   1
   9   7   5 13.2377 12.8537  -2
   9   9   5 13.2377 12.8537   1
  11   7   5 40.7543 6.16791  -2
  11   9   5 40.7543 6.16791   1
  13   7   5 -3.9406 13.2845  -2
  13   9   5 -3.9406 13.2845   1
  15   7   5 16.0714 13.7669  -2
  15   9   5 16.0714 13.7669   1
  17   7   5 13.0107 14.8675  -2
  17   9   5 13.0107 14.8675   1
  19   7   5 9.27334 15.4232  -2
  19   9   5 9.27334 15.4232   1
   1   9   5 9.56999 12.2731  -2
   1  11   5 9.56999 12.2731   1
   3   9   5 14.9481 11.7324  -2
   3  11   5 14.9481 11.7324   1
   5   9   5 30.8424 12.4911  -2
   5  11   5 30.8424 12.4911   1
   7   9   5 29.0953 12.8141  -2
   7  11   5 29.0953 12.8141   1
   9   9   5 24.9370 13.7444  -2
   9  11   5 24.9370 13.7444   1
  11   9   5 41.5248 13.9047  -2
  11  11   5 41.5248 13.9047   1
  13   9   5 4.85307 13.8990  -2
  13  11   5 4.85307 13.8990   1
  15   9   5 4.14201 14.1417  -2
  15  11   5 4.14201 14.1417   1
  17   9   5 9.32416 15.0443  -2
  17  11   5 9.32416 15.0443   1
   1  11   5 4.98430 12.0443  -2
   1  13   5 4.98430 12.0443   1
   3  11   5 6.59259 12.7056  -2
   3  13   5 6.59259 12.7056   1
   5  11   5 31.8986 13.9140  -2
   5  13   5 31.8986 13.9140   1
   7  11   5 17.8269 13.5458  -2
   7  13   5 17.8269 13.5458   1
   9  11   5 14.4243 13.9048  -2
   9  13   5 14.4243 13.9048   1
  11  11   5 49.8215 15.0911  -2
  11  13   5 49.8215 15.0911   1
  13  11   5 6.26987 14.5311  -2
  13  13   5 6.26987 14.5311   1
  13  15   5 11.1611 11.4844  -2
  13  13   5 11.1611 11.4844   1
  15  15   5 8.42452 11.4728  -2
  15  13   5 8.42452 11.4728   1
  15  11   5 -4.3697 14.3754  -2
  15  13   5 -4.3697 14.3754   1
  17  11   5 30.3400 16.9915  -2
  17  13   5 30.3400 16.9915   1
   1  13   5 3.79863 12.3220  -2
   1  15   5 3.79863 12.3220   1
   3  17   5 -6.2608 11.6245  -2
   3  15   5 -6.2608 11.6245   1
   3  13   5 12.8305 13.2813  -2
   3  15   5 12.8305 13.2813   1
   5  13   5 29.6031 13.8183  -2
   5  15   5 29.6031 13.8183   1
   5  17   5 6.29773 11.0224  -2
   5  15   5 6.29773 11.0224   1
   7  17   5 48.9191 11.4654  -2
   7  15   5 48.9191 11.4654   1
   7  13   5 49.4624 14.9001  -2
   7  15   5 49.4624 14.9001   1
   9  13   5 13.3422 14.3351  -2
   9  15   5 13.3422 14.3351   1
   9  17   5 14.3331 11.6932  -2
   9  15   5 14.3331 11.6932   1
  11  13   5 32.3401 14.6493  -2
  11  15   5 32.3401 14.6493   1
  11  17   5 35.1644 12.2203  -2
  11  15   5 35.1644 12.2203   1
  13  17   5 26.9620 11.8846  -2
  13  15   5 26.9620 11.8846   1
  13  13   5 9.00376 15.0304  -2
  13  15   5 9.00376 15.0304   1
  15  17   5 14.4402 12.0457  -2
  15  15   5 14.4402 12.0457   1
  15  13   5 7.73546 15.9217  -2
  15  15   5 7.73546 15.9217   1
   1  15   5 13.3438 12.7365  -2
   1  17   5 13.3438 12.7365   1
   3  15   5 5.45610 12.9618  -2
   3  17   5 5.45610 12.9618   1
   5  19   5 9.40504 11.8120  -2
   5  17   5 9.40504 11.8120   1
   5  15   5 30.2846 14.3182  -2
   5  17   5 30.2846 14.3182   1
   7  15   5 38.9264 14.3674  -2
   7  17   5 38.9264 14.3674   1
   7  19   5 31.5030 12.0561  -2
   7  17   5 31.5030 12.0561   1
   9  19   5 17.6042 11.8033  -2
   9  17   5 17.6042 11.8033   1
   9  15   5 -2.9312 14.1983  -2
   9  17   5 -2.9312 14.1983   1
  11  19   5 40.9378 12.6151  -2
  11  17   5 40.9378 12.6151   1
  11  15   5 41.6330 15.9949  -2
  11  17   5 41.6330 15.9949   1
  13  15   5 10.8960 15.4915  -2
  13  17   5 10.8960 15.4915   1
  13  19   5 -4.7014 11.8579  -2
  13  17   5 -4.7014 11.8579   1
  15  15   5 0.94956 16.5961  -2
  15  17   5 0.94956 16.5961   1
   1  17   5 5.68134 13.4823  -2
   1  19   5 5.68134 13.4823   1
   3  17   5 25.4708 13.6504  -2
   3  19   5 25.4708 13.6504   1
   5  17   5 26.8915 13.9186  -2
   5  19   5 26.8915 13.9186   1
   7  17   5 28.5893 14.9584  -2
   7  19   5 28.5893 14.9584   1
   9  17   5 18.6868 14.6144  -2
   9  19   5 18.6868 14.6144   1
  11  17   5 28.7082 3.93072  -2
  11  19   5 28.7082 3.93072   1
  13  17   5 4.27406 16.7242  -2
  13  19   5 4.27406 16.7242   1
   1  19   5 5.68864 14.2482  -2
   1  21   5 5.68864 14.2482   1
   3  19   5 31.3976 14.8172  -2
   3  21   5 31.3976 14.8172   1
   5  19   5 25.5250 15.0074  -2
   5  21   5 25.5250 15.0074   1
   7  19   5 18.9658 15.1577  -2
   7  21   5 18.9658 15.1577   1
   9  19   5 24.5957 3.78208  -2
   9  21   5 24.5957 3.78208   1
  11  19   5 6.56155 16.9724  -2
  11  21   5 6.56155 16.9724   1
   5  21   5 8.55774 15.2433  -2
   5  23   5 8.55774 15.2433   1
   7  21   5 22.7949 16.8321  -2
   7  23   5 22.7949 16.8321   1
   0   0   0    0.00    0.00   0
;
_shelx_res_checksum     26788
_shelx_res_file
;
TITL 12mz234_0m in Fdd2
CELL  0.71073   38.3075   46.0530    3.7832   90.0000   90.0000   90.0000
ZERR 16          0.0176    0.0206    0.0018    0.0000    0.0000    0.0000
LATT  -4
SYMM             - X ,            - Y ,              Z
SYMM     0.25000 - X ,    0.25000 + Y ,    0.25000 + Z
SYMM     0.75000 + X ,    0.75000 - Y ,    0.25000 + Z
SFAC C H N O
UNIT 256 288 96 80
LIST 4 ! automatically inserted. Change 6 to 4 for CHECKCIF!!
L.S. 15
TEMP -173.5
FMAP 2
PLAN -20
ACTA 56
BOND $H
HTAB
CONF
HTAB N1 O4_$1
HTAB N3 O5_$2
HTAB N4 O2
HTAB N5 O3_$1
HTAB N5 O1
HTAB O2 N4
EQIV $1 x-1/4, -y+1/4, z-5/4
EQIV $2 -x+1/4, y+1/4, z+1/4
DFIX 0.84 O2 H2
WGHT    0.092800   48.063198
BASF   0.31739
FVAR       0.11702   0.69813
C1    1    0.059251    0.130911    0.512365    11.00000    0.01058    0.02211 =
         0.02439    0.00151    0.00509    0.00145
C2    1    0.043222    0.159844    0.451973    11.00000    0.00912    0.02236 =
         0.00551   -0.00005    0.00217    0.00069
C3    1    0.060009    0.184806    0.566199    11.00000    0.01095    0.02863 =
         0.01865    0.00035   -0.00647   -0.00235
AFIX  43
H3    2    0.082212    0.183352    0.676652    11.00000   -1.20000
AFIX   0
C4    1    0.044875    0.211705    0.521449    11.00000    0.01378    0.02477 =
         0.00822   -0.00082    0.00090   -0.00584
AFIX  43
H4    2    0.056399    0.228666    0.603969    11.00000   -1.20000
AFIX   0
C5    1    0.012457    0.213870    0.353846    11.00000    0.01127    0.02345 =
         0.01369   -0.00247    0.00023    0.00158
AFIX  43
H5    2    0.001875    0.232323    0.320467    11.00000   -1.20000
AFIX   0
C6    1   -0.004250    0.188771    0.235964    11.00000    0.00755    0.02521 =
         0.01058    0.00337   -0.00232    0.00138
C7    1    0.010703    0.161965    0.295699    11.00000    0.00952    0.02170 =
         0.01597    0.00175    0.00098   -0.00291
AFIX  43
H7    2   -0.001440    0.144835    0.228938    11.00000   -1.20000
AFIX   0
C8    1   -0.039040    0.190300    0.054659    11.00000    0.00971    0.02539 =
         0.01623    0.00093    0.00273    0.00073
C9    1    0.120768    0.050118    0.787984    11.00000    0.01105    0.02803 =
         0.01342    0.00136    0.00174   -0.00115
C10   1    0.136466    0.001137    0.789046    11.00000    0.00903    0.03639 =
         0.00900    0.00299    0.00576    0.00193
AFIX  43
H10   2    0.153493   -0.012657    0.860703    11.00000   -1.20000
AFIX   0
C11   1    0.086804    0.011998    0.532603    11.00000    0.01300    0.02773 =
         0.01431    0.00062    0.00508   -0.00037
C12   1    0.042236    0.036279    0.335146    11.00000    0.01492    0.03116 =
         0.02289    0.00296    0.00162   -0.00290
AFIX  43
H12   2    0.020584    0.040361    0.223266    11.00000   -1.20000
AFIX   0
C13   1    0.090383    0.041180    0.604201    11.00000    0.00696    0.02828 =
         0.02040   -0.00181    0.00051    0.00108
C14   1    0.186974    0.193167    0.289048    11.00000    0.01184    0.02782 =
         0.02527    0.00301   -0.00012    0.00473
AFIX  43
H14   2    0.165665    0.200765    0.378184    11.00000   -1.20000
AFIX   0
C15   1    0.218147    0.154436    0.009650    11.00000    0.02405    0.03205 =
         0.02632   -0.00616   -0.00175    0.00982
AFIX 137
H15A  2    0.214091    0.133849   -0.041459    11.00000   -1.50000
H15B  2    0.236815    0.156279    0.185345    11.00000   -1.50000
H15C  2    0.225000    0.164479   -0.207929    11.00000   -1.50000
AFIX   0
C16   1    0.154403    0.150734    0.128390    11.00000    0.02291    0.04981 =
         0.03006   -0.00821   -0.00137   -0.00888
AFIX 137
H16A  2    0.135545    0.161538    0.243911    11.00000   -1.50000
H16B  2    0.157665    0.132060    0.248138    11.00000   -1.50000
H16C  2    0.148331    0.147341   -0.119836    11.00000   -1.50000
AFIX   0
N1    3    0.142929    0.028502    0.875441    11.00000    0.00790    0.03065 =
         0.01793   -0.00069   -0.00301   -0.00061
AFIX  43
H1    2    0.162128    0.032677    0.992623    11.00000   -1.20000
AFIX   0
N2    3    0.109120   -0.009444    0.614533    11.00000    0.01019    0.02931 =
         0.01885   -0.00220   -0.00094   -0.00320
N3    3    0.055644    0.009386    0.361783    11.00000    0.01277    0.02771 =
         0.01474    0.00027   -0.00109   -0.00016
AFIX  43
H3A   2    0.046130   -0.006787    0.283903    11.00000   -1.20000
AFIX   0
N4    3    0.061900    0.056229    0.478148    11.00000    0.01164    0.02528 =
         0.02605    0.00249    0.00180    0.00347
AFIX  43
H4A   2    0.057879    0.075012    0.491088   -21.00000   -1.20000
AFIX   0
N5    3    0.127455    0.077181    0.866735    11.00000    0.00899    0.02621 =
         0.02338   -0.00080    0.00042    0.00062
AFIX  93
H5A   2    0.146806    0.081675    0.979531    11.00000   -1.20000
H5B   2    0.112609    0.090911    0.806971    11.00000   -1.20000
AFIX   0
N6    3    0.186333    0.167331    0.147481    11.00000    0.01452    0.02715 =
         0.02399   -0.00089   -0.00141    0.00077
O1    4    0.087561    0.128178    0.656166    11.00000    0.01140    0.02954 =
         0.02701    0.00030   -0.00707    0.00204
O2    4    0.040897    0.109432    0.392059    11.00000    0.01242    0.02128 =
         0.03813   -0.00008   -0.00797   -0.00015
H2    2    0.046869    0.091823    0.395026    21.00000   -1.50000
O3    4   -0.055266    0.168399   -0.017022    11.00000    0.01284    0.02464 =
         0.03661    0.00007   -0.00593   -0.00152
O4    4   -0.048955    0.216626   -0.023824    11.00000    0.01188    0.02615 =
         0.02758   -0.00034   -0.00205    0.00034
O5    4    0.213429    0.208463    0.315243    11.00000    0.01412    0.03042 =
         0.02526   -0.00330   -0.00190    0.00086
HKLF 5
REM  12mz234_0m in Fdd2
REM R1 =  0.0877 for    2703 Fo > 4sig(Fo)  and  0.1300 for all    3888 data
REM    251 parameters refined using      2 restraints
END
WGHT      0.0902     44.1704
REM Instructions for potential hydrogen bonds
EQIV $3 x-1/4, -y+1/4, z-1/4
HTAB C12 O5_$3
EQIV $4 x, y, z-1
HTAB C16 O1_$4
EQIV $5 x+1/4, -y+1/4, z+5/4
HTAB N1 O4_$5
EQIV $6 -x+1/4, y-1/4, z-1/4
HTAB N3 O5_$6
HTAB N4 O2
HTAB N5 O3_$5
HTAB N5 O1
HTAB O2 N4
REM Highest difference peak  0.579,  deepest hole -0.504,  1-sigma level  0.106
Q1    1   0.0829  0.1079  0.6566  11.00000  0.05    0.55
Q2    1   0.0485  0.1445  0.5131  11.00000  0.05    0.53
Q3    1   0.0584  0.0410  0.4496  11.00000  0.05    0.48
Q4    1   0.0917  0.0273  0.5589  11.00000  0.05    0.47
Q5    1  -0.0501  0.2363  0.0086  11.00000  0.05    0.45
Q6    1   0.0677  0.0771  0.5288  11.00000  0.05    0.44
Q7    1   0.0417  0.1240  0.4751  11.00000  0.05    0.44
Q8    1   0.0514  0.1978  0.6027  11.00000  0.05    0.43
Q9    1  -0.0498  0.1517  0.0029  11.00000  0.05    0.43
Q10   1   0.1056 -0.0268  0.5868  11.00000  0.05    0.42
Q11   1  -0.0418  0.2359 -0.0854  11.00000  0.05    0.41
Q12   1   0.0390 -0.0244  0.1106  11.00000  0.05    0.40
Q13   1   0.1402 -0.0163  0.7772  11.00000  0.05    0.39
Q14   1   0.0401 -0.0583  0.0496  11.00000  0.05    0.38
Q15   1   0.0898  0.1456  0.5760  11.00000  0.05    0.37
Q16   1  -0.0472  0.2026  0.0363  11.00000  0.05    0.37
Q17   1   0.0478  0.1756  0.4624  11.00000  0.05    0.37
Q18   1   0.1299  0.0616  0.8443  11.00000  0.05    0.37
Q19   1   0.0522 -0.0079  0.3510  11.00000  0.05    0.36
Q20   1   0.0389  0.1292  0.3648  11.00000  0.05    0.35
;
_shelxl_version_number         .2013
data_New_Global_Publ_Block
_journal_date_recd_electronic     2013-12-20
_journal_date_accepted     2013-12-30
_journal_name_full     'Acta Crystallographica, Section E'
_journal_year     2014
_journal_volume     70
_journal_issue      2
_journal_page_first     o166
_journal_page_last     o167
_journal_paper_category     QO
_journal_paper_doi     10.1107/S1600536813034971
_journal_coeditor_code     SU2677
_publ_contact_author_name     'Sherri R. Lovelace-Cameron'
_publ_contact_author_address
;
Department of Chemistry,
Youngstown State University,
One University, Plaza,
Youngstown, OH 44555, USA
;
_publ_contact_author_email     'srlovelacecameron@ysu.edu'
_publ_contact_author_fax     '330-941-1579'
_publ_contact_author_phone     '330-941-1997'
_publ_section_title
;
Adenin-1-ium hydrogen isophthalate dimethylformamide monosolvate
;
_publ_section_title_footnote     .
loop_
    _publ_author_name
    _publ_author_footnote
    _publ_author_address
    'Koteswara Rao, Vandavasi' .
;
Department of Chemistry, Youngstown State University, One University
Plaza, Youngstown, OH 44555, USA
;
    'Tausif Siddiqui' .
;
Department of Chemistry, Youngstown State University, One University
Plaza, Youngstown, OH 44555, USA
;
    'Zeller, Matthias' .
;
Department of Chemistry, Youngstown State University, One University
Plaza, Youngstown, OH 44555, USA
;
    'Lovelace-Cameron, Sherri R.' .
;
Department of Chemistry, Youngstown State University, One University
Plaza, Youngstown, OH 44555, USA
;
