# Supplementary material for: Adenin-1-ium hydrogen isophthalate di­methyl­formamide monosolvate
Source: Acta Crystallogr Sect E Struct Rep Online. 2014 Jan 18;70(Pt 2):o166–7. doi: 10.1107/S1600536813034971 (PMC3998323; doi:10.1107/S1600536813034971)
Supplement: Supplementary file 2 [file e-70-0o166-Isup2.hkl]

#
# h,k,l, Fc-squared, Fo-squared, sigma(Fo-squared), status flag
#
data_I
_shelx_title ' 12mz234_0m in Fdd2'
_shelx_refln_list_code          4
_shelx_F_calc_maximum      825.20
_exptl_crystal_F_000      3136.00
_reflns_d_resolution_high  0.6981

loop_
 _space_group_symop_operation_xyz
 'x, y, z'
 '-x, -y, z'
 '-x+1/4, y+1/4, z+1/4'
 'x+3/4, -y+3/4, z+1/4'
 'x, y+1/2, z+1/2'
 '-x, -y+1/2, z+1/2'
 '-x+1/4, y+3/4, z+3/4'
 'x+3/4, -y+5/4, z+3/4'
 'x+1/2, y, z+1/2'
 '-x+1/2, -y, z+1/2'
 '-x+3/4, y+1/4, z+3/4'
 'x+5/4, -y+3/4, z+3/4'
 'x+1/2, y+1/2, z'
 '-x+1/2, -y+1/2, z'
 '-x+3/4, y+3/4, z+1/4'
 'x+5/4, -y+5/4, z+1/4'

_cell_length_a    38.3075
_cell_length_b    46.0530
_cell_length_c     3.7832
_cell_angle_alpha  90.000
_cell_angle_beta   90.000
_cell_angle_gamma  90.000

_shelx_F_squared_multiplier     1.000

loop_
 _refln_index_h
 _refln_index_k
 _refln_index_l
 _refln_F_squared_calc
 _refln_F_squared_meas
 _refln_F_squared_sigma
 _refln_observed_status
   4   0   0         14.82        176.81        42.92 o
   8   0   0     183921.31     234162.84     11577.75 o
  12   0   0     255513.53     305160.12     15089.50 o
  16   0   0      18840.07      24991.02      1253.04 o
  20   0   0     129641.41     159675.64      7908.05 o
  24   0   0      14303.91      14283.15       735.58 o
  28   0   0       7628.45       7960.92       436.27 o
  32   0   0       6449.11       6404.65       373.37 o
  36   0   0         67.32        287.01       254.73 o
  40   0   0      51617.79      49492.25      3323.56 o
  44   0   0        188.46        473.74       579.34 o
  48   0   0       7852.14       8548.27      1269.45 o
  52   0   0        178.63       -630.07       836.29 o
   2   2   0        359.93        515.96        33.64 o
   4   2   0       7310.49       7786.90       312.77 o
   6   2   0     114277.02     133794.52      5298.47 o
   8   2   0        345.63         46.37        73.67 o
  10   2   0       9181.14       7086.02       261.47 o
  12   2   0       5834.68       6665.05       248.63 o
  16   2   0       6541.10       7884.69       293.82 o
  18   2   0      38768.70      46700.10      1644.18 o
  20   2   0       6050.67       8761.43       327.45 o
  22   2   0       3590.44       4562.85       190.95 o
  24   2   0      12120.56      14744.38       535.80 o
  26   2   0       1846.52       1880.71       139.45 o
  28   2   0      15110.45      17280.94       626.21 o
  30   2   0       9900.90       9122.70       349.41 o
  32   2   0        607.87        667.63       121.22 o
  34   2   0      14288.84      15453.97       648.50 o
  36   2   0        650.41        927.28       190.59 o
  38   2   0       4755.70       4714.83       313.45 o
  40   2   0       3635.03       3647.79       349.60 o
  42   2   0       1738.24       2489.18       455.64 o
  44   2   0       8035.98       8122.68       828.05 o
  46   2   0       1115.63        452.56       447.09 o
  48   2   0        230.60        667.55       489.61 o
  50   2   0        760.52        378.13       541.73 o
  52   2   0       1063.31        778.60       584.52 o
  54   2   0        442.17        422.46       728.67 o
   0   4   0      15816.83      12996.06       642.39 o
   2   4   0      39434.67      32808.30      1355.03 o
   4   4   0      36023.05      34049.67      1193.20 o
   6   4   0      72435.06      70877.60      2808.54 o
   8   4   0      18597.38      21058.71       841.15 o
  10   4   0       7824.73       6001.15       255.63 o
  12   4   0      13675.30      17258.30       694.40 o
  14   4   0      55262.50      67303.64      2672.66 o
  16   4   0       2150.42       3094.64       139.65 o
  18   4   0       2903.73       2594.25       129.41 o
  20   4   0       6301.24       7598.94       288.49 o
  22   4   0       1916.52       2291.30       126.86 o
  24   4   0       1999.67       2338.27       130.79 o
  26   4   0      21992.99      22157.54       792.86 o
  28   4   0       2038.38       2680.72       150.06 o
  30   4   0       2604.36       2265.27       168.31 o
  32   4   0      20196.12      21808.47       786.66 o
  34   4   0       2861.60       2962.61       200.88 o
  36   4   0       5659.85       4971.53       317.21 o
  38   4   0       1369.32       1455.76       261.78 o
  40   4   0         44.19        258.63       261.36 o
  42   4   0       2983.89       3009.32       498.47 o
  44   4   0       1454.58       1709.97       466.27 o
  46   4   0        401.12        329.91       468.74 o
  48   4   0        957.24        273.29       509.63 o
  50   4   0        848.87        380.34       558.60 o
  52   4   0        574.75        418.68       618.37 o
  54   4   0        271.51       -439.02       728.89 o
   2   6   0      22018.06      17742.02       621.09 o
   4   6   0      20140.03      20354.01       793.04 o
   6   6   0       4094.97       3734.65       146.70 o
   8   6   0       7345.02       8802.18       361.82 o
  10   6   0       2769.31       2512.62       134.73 o
  12   6   0         31.89        -25.02        84.66 o
  14   6   0       8882.53       9439.55       392.15 o
  16   6   0      31410.72      33421.50      1334.13 o
  18   6   0      10175.06      10954.26       453.86 o
  20   6   0       7193.02       7224.60       278.74 o
  22   6   0      21545.21      26446.71       939.25 o
  24   6   0       4501.45       5108.69       215.24 o
  26   6   0        347.80        279.15       105.72 o
  28   6   0       4063.79       3748.27       181.91 o
  30   6   0      12456.95      14216.55       524.42 o
  32   6   0       3993.15       4660.06       218.17 o
  34   6   0        530.19        532.46       153.46 o
  36   6   0        208.66        330.52       195.01 o
  38   6   0       2687.18       2662.18       312.76 o
  40   6   0       5332.87       4799.02       416.26 o
  42   6   0       2418.01       2644.38       512.25 o
  44   6   0       3472.44       3519.72       576.95 o
  46   6   0        722.91        550.78       508.80 o
  48   6   0        977.28       1347.36       574.64 o
  50   6   0         73.31        377.93       605.92 o
  52   6   0         11.18        421.09       653.87 o
  54   6   0        929.11        531.87       813.25 o
   0   8   0      52708.21      45003.56      3365.25 o
   2   8   0     121516.05      92935.76      3250.06 o
   4   8   0      79681.56      74192.18      2596.29 o
   6   8   0       2917.66       3039.03       128.52 o
   8   8   0       7494.16       7499.91       276.72 o
  10   8   0      14759.14      16656.12       671.13 o
  12   8   0      19989.13      20078.49       807.22 o
  14   8   0      11871.21      11041.82       454.07 o
  16   8   0      86791.27      97904.45      3883.63 o
  18   8   0       5121.97       4764.71       224.24 o
  20   8   0       4360.56       4950.93       235.82 o
  22   8   0       8132.16       9447.08       355.22 o
  24   8   0          1.68         34.82        97.98 o
  26   8   0        170.31        105.17       102.94 o
  28   8   0         89.81        164.35       111.67 o
  30   8   0       2508.95       2165.13       152.85 o
  32   8   0      19415.07      18658.06       677.93 o
  34   8   0          1.67        267.87       151.20 o
  36   8   0      14052.60      13582.17       582.54 o
  38   8   0        347.16        267.92       216.68 o
  40   8   0        439.66        392.66       408.34 o
  42   8   0       1000.15        699.14       439.29 o
  44   8   0       2584.81       2691.88       552.28 o
  46   8   0       2421.56       1952.09       570.08 o
  48   8   0       4041.55       3515.75       661.71 o
  50   8   0       2414.54       2485.42       670.95 o
  52   8   0         30.20        371.04       692.72 o
  54   8   0         88.94       -286.25       836.71 o
   2  10   0      24953.38      19588.19       725.69 o
   4  10   0     129760.16     108030.22      3778.87 o
   6  10   0        667.83        609.54        81.58 o
   8  10   0       1570.00        835.41        81.36 o
  10  10   0        206.27         12.57        72.96 o
  12  10   0      19767.47      17963.66       724.38 o
  14  10   0      14138.68      12747.70       521.48 o
  16  10   0       9710.03      11583.38       478.20 o
  18  10   0         78.20        114.83       100.79 o
  20  10   0       4565.98       5272.55       247.22 o
  22  10   0      10985.36      10778.12       452.99 o
  24  10   0      14312.97      14380.71       593.13 o
  26  10   0          5.62         72.81       108.17 o
  28  10   0         65.51        -50.17       115.54 o
  30  10   0        290.26        218.96       128.00 o
  32  10   0       6087.26       6644.73       320.43 o
  34  10   0       5158.05       5079.50       272.70 o
  36  10   0      16906.66      16871.48       708.93 o
  38  10   0       8000.84       7118.37       425.96 o
  40  10   0       1240.42        793.44       422.17 o
  42  10   0         39.19         65.10       444.77 o
  44  10   0        250.27        768.44       497.96 o
  46  10   0        143.28        -36.23       542.36 o
  48  10   0        745.38        978.42       614.33 o
  50  10   0        879.39        759.02       647.96 o
  52  10   0       1501.07       1369.06       730.89 o
   0  12   0       9683.46       9181.77       478.05 o
   2  12   0       3143.18       2793.32       130.38 o
   4  12   0      24437.29      20763.03       729.04 o
   6  12   0      10964.10      10750.66       404.00 o
   8  12   0      25528.15      23668.96       927.46 o
  10  12   0      37522.55      36573.95      1288.19 o
  12  12   0        152.19         65.10        79.56 o
  14  12   0      10095.96      11583.89       479.00 o
  16  12   0      62318.91      69284.03      2753.45 o
  18  12   0       6087.10       5246.21       247.15 o
  20  12   0       2357.50       2300.65       154.71 o
  22  12   0        742.57        555.21       117.23 o
  24  12   0      30151.29      30219.97      1214.19 o
  26  12   0        325.91        121.58       123.56 o
  28  12   0          7.17        -40.40       120.18 o
  30  12   0          0.53       -128.52       128.52 o
  32  12   0         43.96        -25.90       152.24 o
  34  12   0      10843.13       9874.64       441.48 o
  36  12   0       6492.52       7603.75       370.50 o
  38  12   0          9.11         87.96       269.57 o
  40  12   0       2010.75       2257.59       338.71 o
  42  12   0       1306.96       1509.07       503.14 o
  44  12   0       1734.80       1747.27       543.30 o
  46  12   0        253.45       -380.17       551.01 o
  48  12   0       2446.60       3265.47       702.23 o
  50  12   0        271.90        -60.33       674.99 o
  52  12   0        151.96        -71.00       728.52 o
   2  14   0       9029.39       7943.69       355.68 o
   4  14   0      53215.29      47301.61      1744.74 o
   6  14   0       4586.45       3904.56       167.43 o
   8  14   0      56412.73      59303.94      2453.10 o
  10  14   0        292.13         77.04        88.92 o
  12  14   0        478.43        588.26        89.87 o
  14  14   0      34576.67      39440.45      1390.14 o
  16  14   0      11212.97      13489.87       555.43 o
  18  14   0      18558.98      19958.87       808.61 o
  20  14   0      18767.70      20641.44       837.13 o
  22  14   0       5531.08       6238.58       288.27 o
  24  14   0        714.42        821.83       129.29 o
  26  14   0      19575.38      20463.19       834.73 o
  28  14   0      14338.56      14564.52       608.18 o
  30  14   0       6487.99       6076.40       268.21 o
  32  14   0      17954.91      15919.73       665.47 o
  34  14   0       4554.94       4928.47       275.31 o
  36  14   0        689.72        437.65       185.46 o
  38  14   0      11415.64      11939.89       775.38 o
  40  14   0        140.78       -255.98       445.38 o
  42  14   0        900.05        560.36       491.85 o
  44  14   0         94.88       -288.75       544.76 o
  46  14   0       2154.76       2154.25       629.93 o
  48  14   0         21.07       -161.36       631.55 o
  50  14   0       6957.56       7632.45       970.90 o
  52  14   0        120.33        425.14       766.93 o
   0  16   0       8572.36       7801.44       549.95 o
   2  16   0       4602.38       3762.12       191.10 o
   4  16   0      51510.62      44547.88      1558.91 o
   6  16   0         96.84        173.91        79.28 o
   8  16   0       5491.63       3480.50       158.52 o
  10  16   0       2656.58       2471.13       128.91 o
  12  16   0      27540.36      34130.29      1335.35 o
  16  16   0      48053.73      50125.31      1998.87 o
  18  16   0         54.10        150.25       113.97 o
  20  16   0       8837.32       9086.40       392.97 o
  22  16   0        160.07         81.09       123.83 o
  24  16   0       4444.96       4639.78       239.28 o
  26  16   0       2384.80       2549.75       184.77 o
  28  16   0        622.04        786.60       158.94 o
  30  16   0      11740.65      11536.28       500.68 o
  32  16   0      21171.13      21287.80       875.79 o
  34  16   0       1696.90       1391.87       202.57 o
  36  16   0      19258.35      18716.84       897.59 o
  38  16   0       1139.74       1080.52       315.33 o
  40  16   0       5745.28       6662.52       765.49 o
  42  16   0       6663.30       6752.31       795.03 o
  44  16   0          0.02        397.71       554.64 o
  46  16   0        705.48       -254.90       605.66 o
  48  16   0       4152.04       3075.57       724.49 o
  50  16   0       2119.24       2152.03       759.15 o
  52  16   0       5403.82       6068.71      1002.68 o
   2  18   0      56976.09      45497.29      2633.39 o
   4  18   0      31885.45      25949.19      1216.57 o
   6  18   0      15100.28      13056.75       566.26 o
   8  18   0       7081.09       6977.19       317.96 o
  10  18   0      16225.45      16757.78       712.40 o
  12  18   0      14853.76      17289.70       696.65 o
  14  18   0      11833.33      13137.66       532.61 o
  16  18   0       2932.26       2948.60       177.30 o
  18  18   0      28045.97      27084.82      1091.99 o
  20  18   0      10326.89      10397.00       443.71 o
  22  18   0       1531.49       1321.71       148.61 o
  24  18   0        945.02        748.87       144.13 o
  26  18   0       2634.81       2607.22       192.61 o
  28  18   0      26746.87      26475.71      1073.66 o
  30  18   0       7266.94       6374.51       318.64 o
  32  18   0      10936.04       9959.64       449.93 o
  34  18   0       4479.57       4801.96       280.87 o
  36  18   0       1984.30       1634.09       258.26 o
  38  18   0          5.71         -1.03       266.70 o
  40  18   0       9213.70       9279.48       661.18 o
  42  18   0        469.74        233.88       394.41 o
  44  18   0         22.97       -429.21       564.18 o
  46  18   0        722.46        -71.59       621.50 o
  48  18   0       2007.96       1508.44       723.89 o
  50  18   0        154.82       -563.10       754.42 o
  52  18   0       1316.18       1829.48       874.03 o
   0  20   0       4040.34       3445.58       282.66 o
   2  20   0       3738.52       3194.57       209.56 o
   4  20   0       3318.53       3340.97       216.50 o
   6  20   0      79836.75      72682.52      3739.52 o
   8  20   0       4415.00       3700.39       235.60 o
  10  20   0      28483.91      30633.15      1539.46 o
  12  20   0       6443.28       6671.25       311.82 o
  14  20   0       6174.65       6716.40       261.82 o
  16  20   0       8081.24       8545.21       427.32 o
  18  20   0         10.08       -138.36       138.36 o
  20  20   0        552.03        528.89       153.20 o
  22  20   0       7584.33       8058.85       363.61 o
  24  20   0        995.48        873.89       153.86 o
  26  20   0       3229.00       3198.61       213.46 o
  28  20   0       9387.20       8327.22       383.31 o
  30  20   0      19028.12      18930.96       783.29 o
  32  20   0        886.69        535.05       193.13 o
  34  20   0      19044.04      18383.70       888.92 o
  36  20   0       1797.78       1438.41       238.54 o
  38  20   0        114.43       -163.21       271.18 o
  40  20   0       1643.59       1174.20       404.12 o
  42  20   0        450.99        222.25       417.41 o
  44  20   0       1056.43        729.34       455.39 o
  46  20   0        868.67       1198.60       511.96 o
  48  20   0        927.99        724.16       733.49 o
  50  20   0         31.96       1238.99       832.89 o
   2  22   0      14689.60      11537.59       621.76 o
   4  22   0      10447.17      10762.13       582.88 o
   6  22   0      21943.04      21202.21      1106.26 o
   8  22   0       1713.96       1328.52       154.82 o
  10  22   0       1861.71       1705.00       166.67 o
  12  22   0      56104.64      55891.29      3222.15 o
  14  22   0          8.55        -68.21       119.25 o
  16  22   0      16559.49      17927.07       853.37 o
  18  22   0          0.11        175.99       149.17 o
  20  22   0       9382.76      11609.16       569.25 o
  22  22   0       1242.45       1618.01       195.51 o
  24  22   0         56.07        -92.51       177.69 o
  26  22   0       2546.12       2458.81       207.22 o
  28  22   0       4302.31       3913.97       247.37 o
  30  22   0       6921.54       6583.38       335.56 o
  32  22   0      12994.15      12198.62       539.21 o
  34  22   0      17611.53      17895.45       869.04 o
  36  22   0       1004.42       1349.24       250.79 o
  38  22   0        199.21        -23.23       280.85 o
  40  22   0       1099.64       1169.33       427.86 o
  42  22   0       1730.41       1638.11       465.55 o
  44  22   0       1123.22        968.13       480.63 o
  46  22   0         39.60        228.85       526.82 o
  48  22   0       3321.32       3301.35       562.75 o
  50  22   0        830.63       1110.07       921.78 o
   0  24   0      77784.04      71495.48      8090.33 o
   2  24   0       7175.08       7203.01       519.04 o
   4  24   0       2169.64       2072.05       222.30 o
   6  24   0         43.40        -17.32       136.86 o
   8  24   0       1305.87       1345.89       157.51 o
  10  24   0      31633.78      31024.71      1611.80 o
  12  24   0       9602.53       9770.95       531.93 o
  14  24   0       1457.63       2041.57       189.05 o
  16  24   0          0.17         44.98       120.77 o
  18  24   0      18269.84      19229.34       916.91 o
  20  24   0          0.35       -214.28       214.28 o
  22  24   0        184.13        299.83       175.94 o
  24  24   0       2745.32       2596.12       238.31 o
  26  24   0       1028.40        883.90       214.17 o
  28  24   0      15252.05      15740.60       770.66 o
  30  24   0      18015.79      19581.91       941.93 o
  32  24   0       2176.09       2179.50       269.70 o
  34  24   0        144.44       -229.07       241.97 o
  36  24   0         36.82        -43.19       257.16 o
  38  24   0       5453.16       5471.96       397.35 o
  40  24   0       1438.30        759.77       439.34 o
  42  24   0         14.42       -457.87       457.87 o
  44  24   0          9.08        442.67       505.26 o
  46  24   0        864.83       1294.79       568.56 o
  48  24   0       2676.32       2719.27       654.16 o
  50  24   0       1176.01       1860.96       996.50 o
   2  26   0        810.46        673.57       174.21 o
   4  26   0       2510.37       2971.65       272.13 o
   6  26   0      20816.40      20623.70      1393.35 o
   8  26   0      13397.05      11209.56       609.09 o
  10  26   0         60.05       -146.11       151.20 o
  12  26   0       3767.28       3783.08       257.72 o
  14  26   0       3240.44       3221.72       236.14 o
  16  26   0       1568.42       1543.13       183.28 o
  18  26   0      12729.64      13764.22       670.14 o
  20  26   0       1953.96       1995.62       174.62 o
  22  26   0      10902.06      11407.75       487.27 o
  24  26   0      13977.50      13663.38       846.38 o
  26  26   0      14950.83      14311.41       704.80 o
  28  26   0       3842.18       3709.08       296.69 o
  30  26   0       8043.30       8702.58       483.55 o
  32  26   0       2944.17       2635.49       282.38 o
  34  26   0       6530.11       6342.03       409.43 o
  36  26   0        246.59        486.16       281.47 o
  38  26   0        410.61        369.13       299.72 o
  40  26   0          2.70        271.18       445.52 o
  42  26   0         55.15        -84.68       489.93 o
  44  26   0       1734.91       1695.60       550.57 o
  46  26   0       2637.81       2682.38       626.99 o
  48  26   0       1360.58       1941.80       670.02 o
  50  26   0        672.00       1547.57      1109.10 o
   0  28   0          7.59       -118.13       207.46 o
   2  28   0        709.97        500.30       174.65 o
   4  28   0       1091.91        900.97       192.99 o
   6  28   0        506.80        480.18       190.21 o
   8  28   0       1754.08       1785.04       183.34 o
  10  28   0       1168.42       1504.74       178.17 o
  12  28   0      21132.63      21789.70      1144.48 o
  14  28   0       1478.46       1432.43       188.97 o
  16  28   0       6747.22       6106.34       365.60 o
  18  28   0        992.68        923.41       190.59 o
  20  28   0       2916.20       2868.69       231.90 o
  22  28   0        808.72       1072.11       204.49 o
  24  28   0       6188.07       6370.37       317.95 o
  26  28   0       6281.35       6453.35       321.39 o
  28  28   0       1191.90       1157.42       232.23 o
  30  28   0      26737.39      26582.11      1245.17 o
  32  28   0      10526.71       9434.66       509.01 o
  34  28   0          8.16         -7.65       258.55 o
  36  28   0       2784.44       2830.60       311.39 o
  38  28   0       1131.04       1450.91       326.42 o
  40  28   0       1147.98       1109.03       475.10 o
  42  28   0       1730.03       1782.24       751.96 o
  44  28   0       1192.78        920.56       564.48 o
  46  28   0         17.80        112.53       900.02 o
  48  28   0        869.59       1103.44      1024.14 o
   2  30   0       3592.98       3311.24       295.59 o
   4  30   0       1735.97       1919.20       235.46 o
   6  30   0        862.69        810.70       210.77 o
   8  30   0       2397.50       2516.58       268.30 o
  10  30   0         66.88        464.71       170.56 o
  12  30   0        464.95        693.68       177.97 o
  14  30   0         30.50       -176.32       176.32 o
  16  30   0         74.20        121.61       184.75 o
  18  30   0       8976.42       9452.55       532.42 o
  20  30   0       5421.01       5949.07       349.84 o
  22  30   0       4284.12       4982.63       379.38 o
  24  30   0       1505.77       1710.62       232.57 o
  26  30   0       1845.43       1717.53       244.33 o
  28  30   0        120.67         73.88       238.04 o
  30  30   0        948.90       1195.79       263.30 o
  32  30   0       1679.01       2093.05       374.75 o
  34  30   0          0.22        256.05       365.85 o
  36  30   0        124.21        -29.63       296.43 o
  38  30   0        283.55        150.93       382.43 o
  40  30   0        141.96       -156.25       707.72 o
  42  30   0         20.88        434.21       796.22 o
  44  30   0         13.68       -362.66      1240.66 o
  46  30   0       2190.87       2874.40      1351.27 o
  48  30   0        827.79       1612.84      1435.79 o
   0  32   0       6842.31       5566.98       311.17 o
   2  32   0          9.36        220.46       270.91 o
   4  32   0       5752.51       4774.18       390.32 o
   6  32   0       1642.73       1848.12       250.47 o
   8  32   0         32.46         97.43       221.19 o
  10  32   0      13185.94      13536.67       942.36 o
  12  32   0       1717.58       1399.13       247.64 o
  14  32   0        446.07        259.48       192.78 o
  16  32   0        704.50        754.58       262.60 o
  18  32   0       1119.77       1153.09       276.03 o
  20  32   0       6064.70       4561.11       414.17 o
  22  32   0        130.52       -204.44       249.19 o
  24  32   0       1031.99        965.88       227.82 o
  26  32   0       5144.23       4423.30       320.97 o
  28  32   0       2976.41       3417.17       307.02 o
  30  32   0       5328.95       5401.43       478.36 o
  32  32   0       2764.19       2629.99       583.37 o
  34  32   0         13.85         48.09       608.29 o
  36  32   0        398.36        -92.50       663.92 o
  38  32   0        193.22       2515.44       760.86 o
  40  32   0       1352.00       2661.42      1128.75 o
  42  32   0       1057.22       1746.82      1201.91 o
  44  32   0        957.61       -349.18      1274.92 o
  46  32   0        562.03       1257.13      1413.49 o
   2  34   0      29743.02      26539.17      2212.88 o
   4  34   0       7760.87       7949.68       322.32 o
   6  34   0       1483.42       1382.19       105.99 o
   8  34   0       1746.95       1217.15       308.03 o
  10  34   0       3482.22       2980.62       399.16 o
  12  34   0      12953.78      10946.08       969.60 o
  14  34   0      13572.10      12786.11       905.27 o
  16  34   0       2643.99       3113.76       344.84 o
  18  34   0        382.06       -275.59       275.59 o
  20  34   0       2499.82       1972.68       325.97 o
  22  34   0      13106.40      11034.29       802.46 o
  24  34   0      13095.32      12148.74       857.33 o
  26  34   0       2817.46       2786.41       333.98 o
  28  34   0        708.91        981.83       375.34 o
  30  34   0       1638.39       1508.20       186.02 o
  32  34   0       3589.41       3417.86       267.40 o
  34  34   0          7.90        -22.21       159.44 o
  36  34   0        433.16        343.23       180.10 o
  38  34   0        439.65       1475.20      1067.65 o
  40  34   0          1.47          8.93      1145.81 o
  42  34   0       1661.95       1826.47       428.80 o
  44  34   0       1656.54       1846.44       460.63 o
  46  34   0        102.76        113.62       443.87 o
   0  36   0        563.34        417.41       119.07 o
   2  36   0       4589.95       4389.17       211.16 o
   4  36   0         26.64        -31.06        75.34 o
   6  36   0        521.19        989.55        97.68 o
   8  36   0        272.98         61.36        80.66 o
  10  36   0       4117.32       3729.21       464.91 o
  12  36   0       6010.87       5705.04       598.23 o
  14  36   0        316.62        302.26       319.18 o
  16  36   0      28233.35      26874.28      2250.36 o
  18  36   0       6806.78       5643.49       603.12 o
  20  36   0        196.03        484.73       355.07 o
  22  36   0          3.91        111.41       352.59 o
  24  36   0       6276.06       5196.58       582.75 o
  26  36   0        403.51        389.50       398.52 o
  28  36   0       1486.86       1226.12       176.07 o
  30  36   0        386.04        371.12       152.41 o
  32  36   0        170.53        163.18       161.21 o
  34  36   0        776.35        841.06       191.97 o
  36  36   0         81.71        185.71       188.34 o
  38  36   0         18.21       -142.92       219.64 o
  40  36   0          0.69       -224.53       249.05 o
  42  36   0         66.83        901.51       384.75 o
  44  36   0         37.73       -224.18       394.71 o
   2  38   0       1930.33       2147.31       135.98 o
   4  38   0        176.79        205.29        84.20 o
   6  38   0        326.87        378.86        86.24 o
   8  38   0       5091.43       5058.88       238.36 o
  10  38   0       3715.72       3372.62       183.00 o
  12  38   0        767.38       1148.17       370.31 o
  14  38   0      12616.88      10895.55       987.41 o
  16  38   0        723.58       1175.55       378.00 o
  18  38   0       1289.81       1114.37       370.45 o
  20  38   0       2364.64       2365.08       428.06 o
  22  38   0        496.33       -349.95       364.89 o
  24  38   0        112.29       -250.89       384.30 o
  26  38   0       1901.04       1747.15       501.44 o
  28  38   0        105.97        396.50       177.44 o
  30  38   0        138.02        359.67       181.69 o
  32  38   0       1873.81       1928.73       247.75 o
  34  38   0        467.44        452.94       208.48 o
  36  38   0         78.85        130.09       216.52 o
  38  38   0       2748.50       3167.81       342.11 o
  40  38   0        432.29        476.81       272.99 o
  42  38   0          3.36       -143.75       361.06 o
  44  38   0          1.22       -139.97       402.20 o
   0  40   0      18943.70      17694.85      1015.77 o
   2  40   0      11866.34      11527.80       481.87 o
   4  40   0      19727.19      20924.05       842.46 o
   6  40   0      15773.94      15006.18       615.51 o
   8  40   0       6521.87       7173.84       318.71 o
  10  40   0       1297.54       1531.73       125.13 o
  12  40   0        460.90        529.50       102.06 o
  14  40   0      10771.45       8406.38       806.87 o
  16  40   0         85.75        204.07        99.70 o
  18  40   0       6285.35       5324.18       604.59 o
  20  40   0      11313.78       9288.03       881.34 o
  22  40   0         10.62       -389.02       389.02 o
  24  40   0       2114.55       1668.18       463.56 o
  26  40   0       1673.01       1174.58       205.36 o
  28  40   0        392.15        685.97       190.35 o
  30  40   0          6.68        -91.54       172.94 o
  32  40   0       1997.68       2020.65       262.23 o
  34  40   0          7.93        149.73       209.99 o
  36  40   0       1005.83       1368.13       268.51 o
  38  40   0        522.43        600.27       259.84 o
  40  40   0       2851.38       2693.79       350.66 o
  42  40   0        399.89        584.26       417.03 o
   2  42   0         11.27         53.02        89.30 o
   4  42   0       5194.17       5249.22       250.44 o
   6  42   0      11657.54      11889.58       496.22 o
   8  42   0         16.65         51.76        93.36 o
  10  42   0        195.26        317.24        98.67 o
  12  42   0        339.79        537.50       104.38 o
  14  42   0         62.38         67.45        96.86 o
  16  42   0       3329.37       3097.12       187.84 o
  18  42   0         99.78        343.05       110.50 o
  20  42   0        960.64        728.00       420.26 o
  22  42   0       2618.45       2121.81       478.80 o
  24  42   0       1936.23       1174.01       518.67 o
  26  42   0        267.99        384.94       180.83 o
  28  42   0        759.98        726.82       212.35 o
  30  42   0         74.88        344.29       194.12 o
  32  42   0        297.08        226.98       201.78 o
  34  42   0       1501.94       1424.60       258.66 o
  36  42   0        198.56         56.51       235.28 o
  38  42   0        715.03        585.93       265.44 o
  40  42   0        425.18        650.57       294.13 o
  42  42   0       1797.71       2076.73       505.01 o
   0  44   0      13759.10      15191.96       885.36 o
   2  44   0          8.66        -90.63        90.63 o
   4  44   0        267.47        394.39        97.13 o
   6  44   0        741.87        629.07       104.79 o
   8  44   0       4036.84       4352.22       226.66 o
  10  44   0       1056.02       1124.76       123.85 o
  12  44   0          1.35        -96.43        96.43 o
  14  44   0       2629.34       3040.17       186.17 o
  16  44   0       2087.58       2144.01       161.22 o
  18  44   0       4578.31       4604.39       246.47 o
  20  44   0       1493.58       1563.03       152.89 o
  22  44   0        375.49        386.77       130.92 o
  24  44   0        182.32        429.43       181.72 o
  26  44   0         41.39        182.54       187.01 o
  28  44   0       2009.01       2640.38       286.95 o
  30  44   0        113.70        161.37       202.53 o
  32  44   0        341.21        482.59       222.51 o
  34  44   0         26.12       -145.71       222.54 o
  36  44   0        299.74        281.76       255.77 o
  38  44   0        593.76        770.27       281.17 o
  40  44   0        132.85       -150.26       290.59 o
   2  46   0        167.43        204.20        98.85 o
   4  46   0        663.82        868.33       114.50 o
   6  46   0         46.79        -53.80        99.65 o
   8  46   0       1989.58       1988.18       149.61 o
  10  46   0        334.29        329.67       110.24 o
  12  46   0       3356.86       3538.95       204.08 o
  14  46   0        625.24        801.65       122.66 o
  16  46   0        455.29        366.34       120.36 o
  18  46   0       2273.24       2349.81       175.17 o
  20  46   0        511.79        683.58       134.25 o
  22  46   0       1354.23       1548.83       168.02 o
  24  46   0          5.28         50.80       183.33 o
  26  46   0        179.47        560.83       204.75 o
  28  46   0         81.18        402.81       205.56 o
  30  46   0         54.26         78.87       206.69 o
  32  46   0         37.60        119.57       221.57 o
  34  46   0        465.41        526.27       244.58 o
  36  46   0       1098.56       1251.56       294.38 o
  38  46   0        137.05         95.03       286.75 o
   0  48   0        163.53        216.01       152.03 o
   2  48   0         87.54        140.39       102.70 o
   4  48   0       1141.91       1381.29       131.69 o
   6  48   0        146.57        195.52       109.37 o
   8  48   0        370.09        305.63       113.31 o
  10  48   0         45.26        105.20       110.74 o
  12  48   0        973.76        949.34       129.24 o
  14  48   0        590.26        837.81       129.25 o
  16  48   0          0.45        -38.60       119.27 o
  18  48   0        125.85        182.63       125.89 o
  20  48   0        125.14        -13.75       131.38 o
  22  48   0         25.38       -144.54       156.97 o
  24  48   0        264.57        540.78       205.74 o
  26  48   0        655.08        883.48       228.95 o
  28  48   0        147.54        302.62       217.47 o
  30  48   0         21.97        -53.09       217.43 o
  32  48   0       1007.38       1470.30       282.07 o
  34  48   0          3.00         -0.88       254.17 o
  36  48   0         75.75       -163.63       265.23 o
   2  50   0        702.42        954.05       125.73 o
   4  50   0         63.36        -48.34       109.19 o
   6  50   0        124.23        175.54       112.51 o
   8  50   0          8.69         56.14       112.28 o
  10  50   0         45.83        114.67       119.00 o
  12  50   0          5.07        -81.99       117.89 o
  14  50   0         59.31        -60.55       123.26 o
  16  50   0         42.92         23.96       124.46 o
  18  50   0       1518.34       1617.31       165.12 o
  20  50   0        293.86        131.49       144.76 o
  22  50   0         89.93        212.90       196.82 o
  24  50   0          5.00        -54.05       209.54 o
  26  50   0        398.56       1045.18       248.60 o
  28  50   0        103.20         90.35       222.04 o
  30  50   0       1985.55       2336.02       309.73 o
  32  50   0        466.16        424.44       264.10 o
  34  50   0       1752.62       2203.74       342.96 o
   0  52   0        447.83        197.93       166.06 o
   2  52   0       1587.58       1687.91       151.38 o
   4  52   0        874.26       1199.30       138.18 o
   6  52   0        547.01        668.35       130.04 o
   8  52   0        120.02        134.17       120.24 o
  10  52   0        737.30        944.23       136.98 o
  12  52   0        862.17        868.53       139.09 o
  14  52   0        959.72        797.66       139.09 o
  16  52   0          3.72       -128.86       128.86 o
  18  52   0        500.31        633.64       147.55 o
  20  52   0        225.53        174.63       170.83 o
  22  52   0        369.69        687.66       216.88 o
  24  52   0        392.24        637.74       233.09 o
  26  52   0         39.62       -103.39       225.15 o
  28  52   0        162.35         91.41       236.21 o
  30  52   0        706.81        697.41       264.90 o
  32  52   0       1234.91       1415.97       309.85 o
   2  54   0        334.27        411.61       128.17 o
   4  54   0       1976.24       2069.11       169.08 o
   6  54   0        359.68        466.28       134.91 o
   8  54   0       1113.60       1177.04       146.74 o
  10  54   0        842.82       1240.48       152.19 o
  12  54   0        907.99       1433.71       158.33 o
  14  54   0        248.39        315.71       137.48 o
  16  54   0          8.30        148.24       144.30 o
  18  54   0          3.61        -14.37       164.47 o
  20  54   0        107.97         25.10       179.74 o
  22  54   0          1.13        -49.00       213.45 o
  24  54   0        147.55        560.30       241.91 o
  26  54   0        491.82        545.45       252.79 o
  28  54   0       1094.23       1586.28       297.47 o
  30  54   0       1153.35       2094.92       329.10 o
   0  56   0         73.12        182.51       194.47 o
   2  56   0        278.80        489.19       138.10 o
   4  56   0       1050.12       1461.04       155.13 o
   6  56   0         29.94        -17.04       140.86 o
   8  56   0         65.36        155.23       140.89 o
  10  56   0        379.58        670.05       144.33 o
  12  56   0        153.56        169.85       145.29 o
  14  56   0         44.55        195.54       153.06 o
  16  56   0        126.26        174.70       158.95 o
  18  56   0        318.07        557.18       175.66 o
  20  56   0         46.81        515.61       234.08 o
  22  56   0         89.89         61.76       235.77 o
  24  56   0       1371.97       2140.15       311.32 o
  26  56   0          4.57         73.14       255.84 o
  28  56   0         64.48        -89.49       271.67 o
   2  58   0       2316.50       2850.38       202.53 o
   4  58   0       2149.06       2948.60       206.73 o
   6  58   0        493.05       1144.02       159.81 o
   8  58   0        565.45        704.06       148.68 o
  10  58   0         79.70        -51.56       152.42 o
  12  58   0         71.51        206.04       161.08 o
  14  58   0         72.73        221.85       166.82 o
  16  58   0        721.88        856.19       187.55 o
  18  58   0          0.17        234.96       196.60 o
  20  58   0         25.72        151.26       240.63 o
  22  58   0         67.72         18.29       250.62 o
  24  58   0        872.11       1835.22       321.47 o
  26  58   0        523.49        993.34       323.16 o
   0  60   0        810.91       1217.68       230.94 o
   2  60   0       1143.34       1722.97       178.46 o
   4  60   0         93.30        189.22       149.80 o
   6  60   0        312.01        307.07       162.86 o
   8  60   0          0.37         28.21       159.38 o
  10  60   0         51.66        180.70       167.95 o
  12  60   0         85.78         -2.75       171.93 o
  14  60   0         35.81        -10.06       194.26 o
  16  60   0       1239.33       1548.81       220.10 o
  18  60   0         11.02        -97.21       245.63 o
  20  60   0         13.95        298.94       269.56 o
  22  60   0        336.23        291.78       293.89 o
   2  62   0         61.55         78.42       158.49 o
   4  62   0          6.38        -24.59       166.73 o
   6  62   0        620.07       1340.78       177.59 o
   8  62   0        347.17        773.99       168.90 o
  10  62   0        181.78        427.48       182.03 o
  12  62   0        535.00        877.32       184.40 o
  14  62   0         20.79        -29.90       204.31 o
  16  62   0         13.21        -40.71       223.82 o
  18  62   0       1124.81       2224.49       333.65 o
   0  64   0         15.25        187.18       259.04 o
   2  64   0          9.31        153.63       178.34 o
   4  64   0         33.83         94.06       186.93 o
   6  64   0         75.21        -88.08       182.15 o
   8  64   0        606.15       1616.60       196.18 o
  10  64   0        133.18        210.75       198.78 o
  12  64   0        279.45        565.34       205.81 o
   1   1   1      14590.91      17191.19       985.53 o
   3   1   1      27959.47      33603.92      1907.00 o
   5   1   1     680962.00     730258.88     41634.00 o
   7   1   1     148056.84     156826.17      6178.62 o
   9   1   1      22170.36      20392.35       808.58 o
  11   1   1      31996.75      34830.68      1195.67 o
  13   1   1      31161.45      34682.00      1129.46 o
  15   1   1      23474.29      29205.20       916.31 o
  17   1   1       5937.19       6163.88       198.47 o
  19   1   1      29876.30      33722.51       984.65 o
  21   1   1       6970.42       8358.04       256.75 o
  23   1   1      12118.91      13879.17       407.87 o
  25   1   1      25035.06      27640.18       788.49 o
  27   1   1       1407.47       2392.51       125.63 o
  29   1   1       9963.20      10175.66       336.69 o
  31   1   1        468.11        366.20       138.86 o
  33   1   1       1975.96       2713.11       201.91 o
  35   1   1       8529.04       9829.59       431.08 o
  37   1   1       1875.47       2474.24       202.49 o
  39   1   1       1826.99       2015.61       203.94 o
  41   1   1       2793.68       3022.79       241.08 o
  43   1   1        522.39       1323.70       368.58 o
  45   1   1       4948.10       5146.12       519.91 o
  47   1   1       1235.42       1213.74       440.19 o
  49   1   1        487.81       1112.97       481.98 o
  51   1   1       1469.58       1043.60       501.75 o
  53   1   1       3348.24       3870.90       623.06 o
   1   3   1      21551.31      26039.74      1481.16 o
   3   3   1      63278.95      62912.88      3563.36 o
   5   3   1      92413.40     120740.39      7979.91 o
   7   3   1     170964.91     159160.80      6691.11 o
   9   3   1       6025.62       6628.87       236.26 o
  11   3   1      34441.14      36987.14      1269.10 o
  13   3   1       6799.69       6503.80       231.55 o
  15   3   1       3717.77       3813.55       150.55 o
  17   3   1       1664.23       2016.38        87.41 o
  19   3   1      11944.70      12121.50       339.24 o
  21   3   1       3749.86       4615.03       161.98 o
  23   3   1        412.25        901.32        94.03 o
  25   3   1       6397.16       7071.88       210.77 o
  27   3   1      16454.71      17532.66       512.11 o
  29   3   1       2994.25       4070.78       189.38 o
  31   3   1       4872.74       4762.63       229.49 o
  33   3   1       2223.99       2242.53       191.78 o
  35   3   1      14645.31      13916.63       580.32 o
  37   3   1       8795.77       9301.46       409.81 o
  39   3   1       5350.93       5548.57       289.88 o
  41   3   1       2272.16       2605.93       227.75 o
  43   3   1       7137.86       6932.37       548.01 o
  45   3   1       1783.13       2714.22       398.04 o
  47   3   1        446.77        889.25       348.82 o
  49   3   1       3022.45       2703.03       460.40 o
  51   3   1       1335.09       1263.85       465.28 o
  53   3   1       4131.10       3646.81       584.34 o
   1   5   1      43578.26      43660.32      2477.22 o
   3   5   1      32322.94      33972.84      1736.43 o
   5   5   1     119704.31     108750.98      4574.33 o
   7   5   1       4740.26       9454.74       642.60 o
   9   5   1      57624.34      56800.61      1987.47 o
  11   5   1      24344.05      26079.69       847.79 o
  13   5   1       3439.93       3901.83       143.63 o
  15   5   1       3920.29       3667.50       138.50 o
  17   5   1       9308.59       9616.06       301.01 o
  19   5   1         52.88        475.74        73.33 o
  21   5   1       8317.03       8385.79       237.28 o
  23   5   1       4481.21       5137.43       162.67 o
  25   5   1        992.24       1194.80        95.19 o
  27   5   1       4574.37       5537.08       186.52 o
  29   5   1       1795.60       1983.81       142.41 o
  31   5   1       2999.09       2669.65       159.22 o
  33   5   1      12452.15      12063.52       460.71 o
  35   5   1       3449.77       3427.91       218.60 o
  37   5   1        172.46        602.79       177.86 o
  39   5   1        758.71        937.27       193.08 o
  41   5   1       1754.38       1728.94       237.00 o
  43   5   1       1782.17       2050.54       366.44 o
  45   5   1       2527.49       2882.11       424.23 o
  47   5   1       2892.21       3338.62       460.53 o
  49   5   1        743.21        740.16       438.24 o
  51   5   1       1288.44       1499.63       507.89 o
  53   5   1       1035.64       1404.95       592.24 o
   1   7   1      24904.48      24650.42      1404.33 o
   3   7   1      62021.76      58955.46      2483.98 o
   5   7   1      96851.47      90097.97      3791.27 o
   7   7   1      23166.05      23594.39       888.23 o
   9   7   1      19323.63      18319.14       688.18 o
  11   7   1      23225.52      24264.77       820.53 o
  13   7   1       5230.08       5941.54       201.74 o
  15   7   1       4036.90       3963.83       148.26 o
  17   7   1      18484.00      20908.21       635.72 o
  19   7   1       2081.48       2133.02       101.78 o
  21   7   1       6301.54       6554.53       217.13 o
  23   7   1        347.02        268.70        85.89 o
  25   7   1       4577.28       4962.54       171.70 o
  27   7   1       2600.68       3159.86       146.10 o
  29   7   1        178.90        343.58       127.97 o
  31   7   1        320.76        363.90       145.54 o
  33   7   1        246.47        725.21       152.75 o
  35   7   1       5812.74       5640.67       286.56 o
  37   7   1       5869.53       6155.90       310.14 o
  39   7   1       5367.47       5498.20       300.37 o
  41   7   1       1070.41       1360.54       234.06 o
  43   7   1       2617.94       2806.22       324.70 o
  45   7   1         55.94         -2.72       454.20 o
  47   7   1        924.93       1635.93       430.43 o
  49   7   1        483.34        339.31       441.67 o
  51   7   1        204.58        534.92       489.55 o
  53   7   1        454.72       1442.13       591.93 o
   1   9   1      57497.55      52130.31      1823.73 o
   3   9   1        761.79        728.86        85.84 o
   5   9   1         27.03        243.97        78.48 o
   7   9   1        848.94        695.59        88.90 o
   9   9   1      16770.49      15296.89       502.87 o
  11   9   1       6783.94       6825.39       238.13 o
  13   9   1       1625.73       1855.52       100.13 o
  15   9   1      16882.43      17369.22       531.15 o
  17   9   1       9984.60       9354.48       301.58 o
  19   9   1      11701.82      12019.42       378.64 o
  21   9   1      21654.25      22093.20       666.42 o
  23   9   1        868.06       1067.53        98.97 o
  25   9   1       4880.98       5208.93       192.18 o
  27   9   1      10449.21      10440.38       333.66 o
  29   9   1      12200.93      11832.18       416.26 o
  31   9   1       3033.98       3105.06       193.19 o
  33   9   1        961.02       1018.45       165.00 o
  35   9   1        394.99        565.79       184.80 o
  37   9   1       4199.37       3873.20       247.66 o
  39   9   1         45.37        249.32       208.26 o
  41   9   1      13232.74      12480.79       649.86 o
  43   9   1       2570.99       2542.60       334.05 o
  45   9   1       2332.56       2485.94       465.51 o
  47   9   1        781.35        455.00       465.65 o
  49   9   1        819.74        811.58       507.77 o
  51   9   1       1266.68       1217.23       556.84 o
  53   9   1        213.68       1329.83       773.10 o
   1  11   1      10389.92       9580.49       368.86 o
   3  11   1       6187.80       5383.34       256.23 o
   5  11   1      11851.16      11374.30       395.97 o
   7  11   1        624.84        763.57       100.36 o
   9  11   1       2655.84       2377.06       115.42 o
  11  11   1      42700.32      41316.04      1453.55 o
  13  11   1       8772.42       8504.17       283.85 o
  15  11   1       2904.51       3093.46       132.54 o
  17  11   1      12678.49      13578.67       423.40 o
  19  11   1       7816.31       7403.88       249.60 o
  21  11   1      30702.50      29982.71       846.18 o
  23  11   1       1474.91       1540.48       102.77 o
  25  11   1       2610.65       3031.07       153.81 o
  27  11   1      11348.03      12211.55       418.17 o
  29  11   1      10422.76      10662.16       347.35 o
  31  11   1       3123.34       2948.95       194.27 o
  33  11   1        353.11         62.10       201.24 o
  35  11   1       2946.11       3018.54       233.46 o
  37  11   1        690.66        925.11       206.92 o
  39  11   1       2008.05       2109.75       250.95 o
  41  11   1       2767.84       3785.66       330.43 o
  43  11   1        292.93        617.44       300.05 o
  45  11   1       1183.01       1233.36       444.56 o
  47  11   1        208.64         42.37       479.81 o
  49  11   1        316.85        696.48       525.89 o
  51  11   1        745.12       1377.63       649.36 o
   1  13   1      21664.86      20598.87       902.22 o
   3  13   1      41333.15      38416.77      1969.43 o
   5  13   1       4880.61       5145.76       217.33 o
   7  13   1       5900.11       5208.63       208.37 o
   9  13   1       6842.63       7412.13       267.38 o
  11  13   1      12666.46      13647.60       428.93 o
  13  13   1      26379.12      25547.26       834.09 o
  15  13   1      22438.39      21226.02       646.64 o
  17  13   1        970.54        963.53        96.45 o
  19  13   1       2015.32       2441.52       126.69 o
  21  13   1       2860.38       2742.34       133.34 o
  23  13   1       1056.18        914.96        97.55 o
  25  13   1       2531.08       1823.47       132.00 o
  27  13   1      17096.54      15736.07       529.68 o
  29  13   1      15399.37      14577.59       541.02 o
  31  13   1       4756.16       5055.10       280.48 o
  33  13   1       4322.25       4315.73       264.29 o
  35  13   1       2112.72       2328.13       224.07 o
  37  13   1       1374.32       1473.63       219.92 o
  39  13   1        458.51        523.26       245.24 o
  41  13   1       2055.79       2267.65       295.97 o
  43  13   1       1105.96       1476.83       308.94 o
  45  13   1       1888.31       2668.34       494.73 o
  47  13   1        811.52       1388.21       502.07 o
  49  13   1       2543.33       2421.40       564.59 o
  51  13   1         21.90        -78.39       586.98 o
   1  15   1      31490.34      28003.85      1120.20 o
   3  15   1      23380.66      22025.50       782.98 o
   5  15   1        687.90        681.80        92.91 o
   7  15   1       9871.12       9942.85       361.44 o
   9  15   1       7610.90       7288.18       265.67 o
  11  15   1        543.66        570.58        90.02 o
  13  15   1       7725.73       8523.15       265.11 o
  15  15   1        329.31        558.44        74.02 o
  17  15   1       3239.02       3140.13       122.97 o
  19  15   1       2457.25       2226.58       106.05 o
  21  15   1      10697.66      10798.57       349.52 o
  23  15   1       8720.83       8529.14       287.43 o
  25  15   1      20389.57      20736.38       641.01 o
  27  15   1      12835.93      12306.41       398.85 o
  29  15   1       2074.19       2040.57       162.54 o
  31  15   1        586.69        781.05       185.47 o
  33  15   1      13074.68      13142.70       511.92 o
  35  15   1       2134.34       2558.87       235.63 o
  37  15   1      19225.46      18252.04       761.01 o
  39  15   1       1578.76       1710.96       261.85 o
  41  15   1       2315.74       1974.88       304.53 o
  43  15   1       3923.79       4163.06       387.12 o
  45  15   1      11324.24      11482.97       841.68 o
  47  15   1       1066.21       1573.78       519.89 o
  49  15   1        467.41       1195.52       563.25 o
  51  15   1         87.16        317.78       615.82 o
   1  17   1      17117.22      14862.39       715.09 o
   3  17   1      29633.12      26082.68      1235.11 o
   5  17   1       5121.08       4087.56       236.82 o
   7  17   1      16159.06      15700.36       799.94 o
   9  17   1      46993.89      43499.08      1604.03 o
  11  17   1      12935.90      12353.14       484.18 o
  13  17   1       6349.98       6570.51       212.49 o
  15  17   1      10669.19       9789.35       327.84 o
  17  17   1      12378.41      12914.57       389.86 o
  19  17   1       6494.75       6320.51       201.98 o
  21  17   1       3582.11       3245.49       133.80 o
  23  17   1       5371.60       5379.60       190.43 o
  25  17   1       7923.38       7343.34       261.15 o
  27  17   1       6885.06       6684.15       248.56 o
  29  17   1       6055.56       6009.94       251.30 o
  31  17   1      11470.47      11055.03       448.18 o
  33  17   1       7948.18       8576.83       414.47 o
  35  17   1         40.80         78.11       204.37 o
  37  17   1       2681.14       3162.12       240.22 o
  39  17   1       2388.33       2410.47       271.71 o
  41  17   1       1901.32       1545.51       308.05 o
  43  17   1        162.65       -226.26       313.39 o
  45  17   1       1317.15       1557.72       499.90 o
  47  17   1       1359.57       1180.18       539.80 o
  49  17   1       1809.64       1537.12       596.51 o
  51  17   1        966.02        548.33       653.45 o
   1  19   1      12651.47      11798.29       576.72 o
   3  19   1      11867.42      10437.31       515.11 o
   5  19   1       9750.33       9064.71       454.41 o
   7  19   1       7296.81       6154.96       340.61 o
   9  19   1       3334.88       3649.41       278.15 o
  11  19   1      27233.07      26606.20      1135.22 o
  13  19   1      27617.57      27728.98       956.03 o
  15  19   1        485.30        529.49        88.81 o
  17  19   1       2252.68       2366.68       116.96 o
  19  19   1       2799.83       3012.80       129.37 o
  21  19   1       8541.43       7625.01       239.18 o
  23  19   1       4477.56       3910.47       173.69 o
  25  19   1      16272.21      14957.25       475.91 o
  27  19   1       1510.84       1547.59       143.33 o
  29  19   1       6492.00       6285.48       285.71 o
  31  19   1       8156.61       8559.30       331.17 o
  33  19   1       8656.11       8113.48       360.78 o
  35  19   1       6833.12       6604.80       321.68 o
  37  19   1       2702.80       2796.24       260.33 o
  39  19   1       3143.57       2794.74       282.38 o
  41  19   1       4145.30       4144.94       325.81 o
  43  19   1        893.34        533.29       301.97 o
  45  19   1       1152.30        953.56       509.94 o
  47  19   1       2365.02       1830.88       545.01 o
  49  19   1        212.47        378.65       608.91 o
  51  19   1        283.87        982.45       954.95 o
   1  21   1       5832.76       4732.67       266.99 o
   3  21   1       2136.50       1812.97       162.65 o
   5  21   1      10167.46       9928.68       495.01 o
   7  21   1       9381.04       7680.87       356.64 o
   9  21   1       4678.56       5495.53       368.66 o
  11  21   1        151.21        315.92       105.92 o
  13  21   1        404.72        387.27       113.84 o
  15  21   1      13857.11      15794.27       770.20 o
  17  21   1      12533.79      13399.02       485.00 o
  19  21   1       2441.75       2437.59       124.78 o
  21  21   1        334.39        374.62       106.47 o
  23  21   1        911.49        562.42       126.37 o
  25  21   1      19392.52      18178.35       571.37 o
  27  21   1       2987.98       3112.42       182.90 o
  29  21   1       3914.74       3504.86       214.69 o
  31  21   1        340.16        387.97       155.45 o
  33  21   1       3170.65       3002.02       230.38 o
  35  21   1       7494.03       7693.43       357.78 o
  37  21   1       1624.68       1653.72       235.55 o
  39  21   1      10787.13      10447.90       459.33 o
  41  21   1        248.90        179.61       273.87 o
  43  21   1        157.26        372.80       315.17 o
  45  21   1        184.81        703.41       431.43 o
  47  21   1       3001.97       2802.37       470.33 o
  49  21   1       2528.34       2145.84       660.69 o
   1  23   1      19177.59      18351.79       883.40 o
   3  23   1       7316.26       6416.06       340.87 o
   5  23   1      15050.90      13580.05       726.97 o
   7  23   1       6539.35       6998.05       333.84 o
   9  23   1       5374.44       5213.92       248.64 o
  11  23   1      21163.35      20984.88      1228.37 o
  13  23   1       8774.90       7450.55       375.38 o
  15  23   1        917.58        619.13       127.61 o
  17  23   1      11388.42      11564.17       461.04 o
  19  23   1       2630.47       2896.13       152.96 o
  21  23   1       2102.86       2297.97       170.09 o
  23  23   1       1040.26        689.94       131.11 o
  25  23   1       4116.86       4071.21       190.11 o
  27  23   1       3977.90       3773.43       201.00 o
  29  23   1      11755.79      10386.70       357.47 o
  31  23   1       7197.27       7014.38       273.71 o
  33  23   1       1164.59        931.35       213.41 o
  35  23   1       3531.21       3517.65       235.64 o
  37  23   1       3568.36       3344.03       259.59 o
  39  23   1       2966.70       2946.15       272.03 o
  41  23   1         40.11       -189.25       284.92 o
  43  23   1        601.37        607.29       329.47 o
  45  23   1        126.55        137.57       456.37 o
  47  23   1       3157.55       2728.34       548.12 o
  49  23   1         41.80        547.61       677.74 o
   1  25   1       8764.38       8121.80       418.38 o
   3  25   1       2978.63       3262.46       216.75 o
   5  25   1      21395.99      19730.88      1339.68 o
   7  25   1       3408.11       3210.39       223.86 o
   9  25   1       4911.98       5100.59       281.71 o
  11  25   1      11447.98      11109.15       474.28 o
  13  25   1      16257.48      15599.00       579.74 o
  15  25   1      10015.08       8769.03       381.79 o
  17  25   1       4591.46       4371.08       236.41 o
  19  25   1       8654.37       8347.52       354.11 o
  21  25   1       5964.09       5784.69       288.26 o
  23  25   1      22434.29      22089.91       818.40 o
  25  25   1      13278.82      11547.74       425.45 o
  27  25   1       3097.66       2966.87       199.34 o
  29  25   1       4052.20       3622.15       199.79 o
  31  25   1       4403.20       4074.99       210.53 o
  33  25   1       5132.14       5125.55       268.07 o
  35  25   1        740.84        740.64       212.09 o
  37  25   1        923.70        867.28       240.33 o
  39  25   1       4413.03       3847.44       294.79 o
  41  25   1        659.21        564.70       315.79 o
  43  25   1       9025.64       9268.67       522.77 o
  45  25   1        788.58        952.36       459.30 o
  47  25   1        301.28        241.84       641.02 o
  49  25   1        482.63        392.78       622.75 o
   1  27   1       4636.05       4206.29       430.69 o
   3  27   1       7643.53       7189.82       462.08 o
   5  27   1        179.55        161.16       365.03 o
   7  27   1       1111.59        791.11       204.84 o
   9  27   1        420.33        464.11       163.19 o
  11  27   1       5654.53       5082.45       285.28 o
  13  27   1       4865.89       4929.03       248.10 o
  15  27   1        929.85        817.80       134.64 o
  17  27   1       2841.24       2637.57       190.66 o
  19  27   1       1430.53       1102.03       164.38 o
  21  27   1       8524.31       8660.00       444.38 o
  23  27   1       5276.12       4635.75       285.90 o
  25  27   1      11812.55      12537.54       555.70 o
  27  27   1       3011.31       2679.45       254.43 o
  29  27   1        119.27       -192.37       192.37 o
  31  27   1        189.58         77.91       197.85 o
  31  27   1        573.53        950.56       375.69 o
  33  27   1       1365.32       1504.45       220.82 o
  35  27   1       3784.72       4113.08       264.14 o
  37  27   1       5307.70       4649.69       285.20 o
  39  27   1        170.10         -0.42       267.16 o
  41  27   1       1290.29       1716.92       361.74 o
  43  27   1        197.25        167.60       383.07 o
  45  27   1        836.09        478.32       440.82 o
  47  27   1        139.77        -41.22       587.39 o
   1  29   1        191.15        -52.61       246.63 o
   3  29   1       2164.57       2418.74       331.65 o
   5  29   1       1188.89       1362.26       419.87 o
   7  29   1      15477.40      14424.01       987.45 o
   9  29   1       1304.39       1467.98       185.04 o
  11  29   1       4054.08       3622.69       285.55 o
  13  29   1       1326.28       1418.59       170.77 o
  15  29   1       2388.44       2304.43       192.53 o
  17  29   1       1415.14        553.34       165.91 o
  19  29   1       7315.29       6797.48       500.59 o
  21  29   1      12665.81      12009.78       772.58 o
  23  29   1       2136.35       1385.69       316.68 o
  25  29   1       5799.65       5686.76       421.91 o
  27  29   1       2753.01       2709.26       381.25 o
  29  29   1        578.68        647.09       262.02 o
  31  29   1       1399.29        927.71       278.68 o
  33  29   1        711.45        904.47       297.10 o
  35  29   1       5142.08       5285.26       410.28 o
  37  29   1       2504.30       2541.44       349.35 o
  39  29   1        392.60        169.46       332.50 o
  41  29   1       1597.11       1259.80       378.48 o
  43  29   1        364.88        583.23       410.67 o
  45  29   1       1646.60        840.38       496.13 o
  47  29   1        403.42        233.75       817.72 o
   1  31   1        210.06        321.30       270.59 o
   3  31   1       1239.72       1326.46       306.15 o
   5  31   1        702.15        791.36       417.57 o
   7  31   1       1351.67       1181.61       238.82 o
   9  31   1        313.40         69.14       227.19 o
  11  31   1        125.59        155.04       198.42 o
  13  31   1       3417.54       2628.77       232.37 o
  15  31   1      11718.33      10612.28       539.06 o
  17  31   1      11961.95      10400.21       464.71 o
  19  31   1       2557.24       1733.90       328.52 o
  21  31   1        688.09        279.45       265.54 o
  23  31   1       1214.89        178.44       360.51 o
  25  31   1        583.60        526.84       372.71 o
  27  31   1       1679.72       1794.74       443.93 o
  29  31   1        600.95       -107.55       423.44 o
  31  31   1        500.98        756.53       440.44 o
  33  31   1        992.59        239.74       472.33 o
  35  31   1        549.09        876.06       524.64 o
  37  31   1       2742.07       2892.71       431.08 o
  39  31   1        329.75        127.40       405.93 o
  41  31   1         89.10        378.30       457.78 o
  43  31   1       1122.56        855.20       513.85 o
  45  31   1        434.91         98.76       573.13 o
  47  31   1        425.53        429.25       585.97 o
   1  33   1        115.37         95.58        49.13 o
   3  33   1       9121.59       8172.19      1042.66 o
   5  33   1       2440.47       2141.41       522.34 o
   7  33   1       2396.12       2240.72       290.23 o
   9  33   1      10729.86       8504.24       772.86 o
  11  33   1        651.89        262.37       217.64 o
  13  33   1        957.88        776.11       223.01 o
  15  33   1        432.97        517.34       223.34 o
  17  33   1       2335.27       1616.83       239.17 o
  19  33   1       9988.72       8634.59       826.49 o
  21  33   1      11808.09      10043.99       671.49 o
  23  33   1        454.01        291.32       287.54 o
  25  33   1       7290.75       6778.95       481.29 o
  27  33   1       7994.71       7772.96       710.05 o
  29  33   1        807.71       1344.96       543.83 o
  31  33   1       1271.41       1265.50       471.02 o
  33  33   1        532.21        620.90       487.52 o
  35  33   1       2748.88       2340.45       570.15 o
  37  33   1        500.08        649.61       584.29 o
  39  33   1        647.92        485.78       632.75 o
  41  33   1        326.89        551.45      1334.51 o
  43  33   1        137.46        734.74       691.64 o
  45  33   1        583.62       1742.30       835.04 o
   1  35   1       1839.66       1585.51        78.08 o
   3  35   1       1928.73       1752.73        80.98 o
   5  35   1       1182.81       1356.52        77.01 o
   7  35   1      18181.37      15191.15      1303.36 o
   9  35   1       2644.05       3153.47       424.45 o
  11  35   1       4696.50       4309.25       490.81 o
  13  35   1       6271.26       5270.06       398.08 o
  15  35   1        556.77        345.65       331.53 o
  17  35   1       3257.19       2932.32       121.83 o
  19  35   1       1513.71        698.53       373.12 o
  21  35   1       1507.38       1910.44       325.06 o
  23  35   1       2050.83       2415.16       343.69 o
  25  35   1       1683.45       1943.80       347.04 o
  27  35   1       2337.09       2374.04       367.93 o
  29  35   1        666.33       1564.95       367.46 o
  31  35   1       1596.81       1566.22       515.78 o
  33  35   1       2010.11       2010.38       552.25 o
  35  35   1       3032.95       3058.71       611.03 o
  37  35   1        292.60        231.12      1160.78 o
  39  35   1       1446.76       1752.16      1382.91 o
  41  35   1       3914.35      19158.65      2677.88 o
  43  35   1        607.86        490.64       221.47 o
  45  35   1        289.07        214.22       352.36 o
   1  37   1       1995.90       2150.46        92.86 o
   3  37   1      11479.16      10297.61       289.59 o
   5  37   1       2977.03       3148.90       119.49 o
   7  37   1        117.26        196.43       318.14 o
   9  37   1       2336.27       2089.39       389.31 o
  11  37   1       6422.69       6201.31       189.00 o
  13  37   1       1122.55       1668.77       387.74 o
  15  37   1       4253.09       4017.73       526.20 o
  17  37   1        179.41         31.09        68.16 o
  19  37   1        168.85        258.37        78.31 o
  21  37   1        302.62        276.76       296.11 o
  23  37   1        915.17       1424.63       332.76 o
  25  37   1        809.72        750.16       300.74 o
  27  37   1       2747.05       2839.65       449.45 o
  29  37   1       1563.12       2573.38       999.51 o
  31  37   1        476.25       1017.80       539.81 o
  33  37   1         37.71       1198.28       572.41 o
  35  37   1        894.45        730.29       169.69 o
  37  37   1        895.74        864.22       186.09 o
  39  37   1        192.16        526.28       195.16 o
  41  37   1        383.78        183.50       204.74 o
  43  37   1       1100.11       1089.00       241.19 o
   1  39   1       6712.32       6636.25       199.82 o
   3  39   1       3663.80       3747.63       132.61 o
   5  39   1      16669.48      16719.88      1447.75 o
   7  39   1       6954.89       6800.69       688.62 o
   9  39   1       5466.86       4553.13       517.65 o
  11  39   1       2645.66       2649.83       108.41 o
  13  39   1       5648.05       4983.55       580.22 o
  15  39   1       5967.55       5408.08       186.06 o
  17  39   1        312.58        237.38        74.47 o
  19  39   1       1826.53       1914.55       115.66 o
  21  39   1       2820.28       2555.57       133.42 o
  23  39   1        380.76        339.99        90.48 o
  25  39   1       1318.65       1159.94       114.61 o
  27  39   1       1193.17       1068.54       126.02 o
  29  39   1        420.52        655.38       124.43 o
  31  39   1         47.93        108.79       126.34 o
  33  39   1       1021.51       1173.30       156.54 o
  35  39   1        952.39        959.34       166.28 o
  37  39   1         94.20        205.17       178.97 o
  39  39   1        357.24        318.21       197.63 o
  41  39   1       1042.10       1283.92       236.10 o
  43  39   1       1017.09        814.46       339.59 o
   1  41   1      11974.01      11576.00       344.09 o
   3  41   1       1180.01       1130.20        82.95 o
   5  41   1        253.72        947.72       395.70 o
   7  41   1       1840.85       1881.94        99.29 o
   9  41   1       7035.44       7269.94       224.71 o
  11  41   1      10133.78      10287.61       311.33 o
  13  41   1       2332.68       2081.12       104.62 o
  15  41   1        464.77        417.00        80.62 o
  17  41   1       1893.56       1851.95       119.55 o
  19  41   1       2967.76       2662.12       143.21 o
  21  41   1       3957.80       3514.39       167.52 o
  23  41   1       2981.58       2989.65       155.07 o
  25  41   1       1640.22       1487.94       134.84 o
  27  41   1       1464.76       1246.11       143.80 o
  29  41   1       3691.76       3693.16       219.91 o
  31  41   1       2030.67       1681.10       170.56 o
  33  41   1          2.82        -79.79       147.93 o
  35  41   1         22.84          0.84       165.44 o
  37  41   1       1242.80       1157.18       217.79 o
  39  41   1        393.00        352.37       225.04 o
  41  41   1         57.58        175.39       244.55 o
   1  43   1        802.35        851.60        77.63 o
   3  43   1        131.14        136.36        67.31 o
   5  43   1       2334.10       2470.24       113.14 o
   7  43   1        792.50        660.46        77.76 o
   9  43   1       4391.72       4590.89       167.63 o
  11  43   1       1526.10       1486.57        95.37 o
  13  43   1       2516.54       2684.03       131.47 o
  15  43   1         84.50        118.11        81.30 o
  17  43   1        159.82         59.85        92.19 o
  19  43   1        882.78       1094.66       113.05 o
  21  43   1       1060.19       1286.14       120.06 o
  23  43   1       1499.65       1347.65       125.04 o
  25  43   1        109.93        232.88       104.69 o
  27  43   1        224.83        466.86       135.63 o
  29  43   1        237.79        182.04       139.57 o
  31  43   1        712.09       1099.95       170.47 o
  33  43   1        692.55        551.00       168.98 o
  35  43   1       1048.02        957.78       191.20 o
  37  43   1        189.21        220.13       206.58 o
  39  43   1        128.36       -134.59       272.04 o
   1  45   1       1688.50       1762.27        99.23 o
   3  45   1       1050.47        986.59        88.91 o
   5  45   1       3286.85       3387.10       138.36 o
   7  45   1         23.21        -63.24        72.14 o
   9  45   1        125.59        273.60        76.95 o
  11  45   1        540.59        441.56        80.48 o
  13  45   1       2268.85       2137.42       121.45 o
  15  45   1       1805.54       2039.64       121.26 o
  17  45   1        143.23        214.64        97.67 o
  19  45   1       1051.77        850.26       110.63 o
  21  45   1        254.03        397.15       105.70 o
  23  45   1         60.11        117.45       105.84 o
  25  45   1         65.33        -39.03       111.40 o
  27  45   1        119.30        285.84       142.33 o
  29  45   1        107.72        229.27       152.26 o
  31  45   1        405.07        397.41       163.41 o
  33  45   1        163.78        350.28       172.46 o
  35  45   1         39.78        135.88       185.29 o
  37  45   1       1230.17       1293.93       249.50 o
   1  47   1       1669.02       1663.23       100.90 o
   3  47   1       1026.55        898.50        87.22 o
   5  47   1       1100.78       1295.90        94.94 o
   7  47   1       1400.77       1424.52        97.89 o
   9  47   1       1065.17       1120.50        95.20 o
  11  47   1        857.98        839.00        94.84 o
  13  47   1       1504.93       1583.68       111.36 o
  15  47   1        504.28        784.63        99.60 o
  17  47   1        546.27        606.82       111.09 o
  19  47   1        618.57        612.88       113.92 o
  21  47   1         11.32         81.10       109.03 o
  23  47   1        296.85        181.11       115.85 o
  25  47   1        109.28        158.26       118.64 o
  27  47   1       2975.74       3288.12       233.19 o
  29  47   1        300.65        143.02       158.68 o
  31  47   1        140.13        190.87       168.43 o
  33  47   1         66.15       -114.52       177.62 o
  35  47   1        774.66        676.18       212.14 o
  37  47   1        847.03       1222.16       262.49 o
   1  49   1        294.64        169.77        79.51 o
   3  49   1       1128.21       1325.89        98.04 o
   5  49   1        530.01        787.21        87.51 o
   7  49   1        114.18        148.74        81.79 o
   9  49   1       1063.03        989.63        95.86 o
  11  49   1         55.17        137.65        91.30 o
  13  49   1        742.89       1022.85       106.66 o
  15  49   1        131.69        160.08       104.41 o
  17  49   1        199.05        208.29       110.20 o
  19  49   1        283.91        525.27       115.06 o
  21  49   1        556.96        846.92       122.88 o
  23  49   1          0.25         30.96       119.23 o
  25  49   1       1097.61       1135.90       141.51 o
  27  49   1        242.07        526.25       165.27 o
  29  49   1         71.39        293.50       169.35 o
  31  49   1        349.78        568.24       183.93 o
  33  49   1          6.83        365.68       196.62 o
  35  49   1        188.78        355.38       220.90 o
   1  51   1        637.48        755.80        92.95 o
   3  51   1        721.02        650.02        89.50 o
   5  51   1        442.75        542.03        90.33 o
   7  51   1       1256.14       1585.99       108.66 o
   9  51   1        105.65        171.17        93.29 o
  11  51   1        477.10        463.41        99.05 o
  13  51   1        286.49        309.05       103.91 o
  15  51   1         27.88         54.60       111.01 o
  17  51   1        108.82         -5.06       115.87 o
  19  51   1        660.54        657.25       127.18 o
  21  51   1        272.44        404.51       124.22 o
  23  51   1        992.94        751.14       133.43 o
  25  51   1        141.44        111.80       135.55 o
  27  51   1         56.47         99.69       168.36 o
  29  51   1        139.72        304.55       180.97 o
  31  51   1        530.81        712.23       201.35 o
  33  51   1         94.69          9.90       215.68 o
   1  53   1        163.11        319.89        91.77 o
   3  53   1          3.52        -83.91        88.55 o
   5  53   1          3.39         68.85        91.88 o
   7  53   1        702.36        874.38       106.31 o
   9  53   1         96.54        208.89       101.20 o
  11  53   1        223.42        314.04       102.62 o
  13  53   1        161.67        186.80       107.21 o
  15  53   1        418.86        349.23       116.48 o
  17  53   1         90.28        118.23       124.36 o
  19  53   1        849.68       1376.32       141.19 o
  21  53   1         59.68         76.35       130.11 o
  23  53   1         76.82        171.81       138.25 o
  25  53   1        215.80        623.63       147.70 o
  27  53   1        815.97        977.80       196.03 o
  29  53   1        751.99        750.05       197.79 o
  31  53   1        612.98        926.59       227.49 o
   1  55   1        202.04        209.15        96.05 o
   3  55   1        890.41       1052.07       105.07 o
   5  55   1        217.20        359.13       102.25 o
   7  55   1         31.66         74.19       101.82 o
   9  55   1        303.14        287.84       108.86 o
  11  55   1        783.72        720.49       113.19 o
  13  55   1         34.27        -35.83       121.77 o
  15  55   1        370.02        289.51       126.88 o
  17  55   1        549.29        815.30       134.56 o
  19  55   1        390.49        498.66       136.97 o
  21  55   1        450.36        622.81       141.73 o
  23  55   1        494.19        511.84       148.62 o
  25  55   1        699.22       1043.01       168.51 o
  27  55   1        771.87       1058.14       206.92 o
   1  57   1        959.86       1095.80       113.20 o
   3  57   1        204.93        185.59       106.34 o
   5  57   1        494.07        619.40       114.75 o
   7  57   1       1475.39       2076.87       138.82 o
   9  57   1       1748.37       2449.20       147.76 o
  11  57   1         28.73        231.79       118.01 o
  13  57   1        569.18        778.46       141.12 o
  15  57   1         18.51        147.41       132.53 o
  17  57   1        420.14        798.85       151.34 o
  19  57   1        187.37        263.21       144.47 o
  21  57   1         75.09        -44.85       151.11 o
  23  57   1        671.01        723.31       171.68 o
  25  57   1         97.16        225.60       181.74 o
   1  59   1       1467.24       1905.47       132.09 o
   3  59   1        535.79        516.62       116.54 o
   5  59   1          9.70        -42.79       116.77 o
   7  59   1        655.45        890.98       122.94 o
   9  59   1         92.20        214.21       121.26 o
  11  59   1        682.70       1130.08       131.91 o
  13  59   1         31.17         -7.32       140.36 o
  15  59   1        389.69        659.43       148.42 o
  17  59   1        188.58        199.79       153.39 o
  19  59   1        470.33        625.97       165.03 o
  21  59   1       1373.41       1777.01       184.78 o
   1  61   1        122.23        247.26       118.89 o
   3  61   1        343.40        586.79       122.20 o
   5  61   1        569.96        848.88       124.40 o
   7  61   1         77.44         17.14       127.41 o
   9  61   1        215.21        257.51       133.51 o
  11  61   1       1080.92       1437.90       156.42 o
  13  61   1        265.15        623.36       151.80 o
  15  61   1         48.66        208.95       162.52 o
  17  61   1         48.02        138.68       166.82 o
   1  63   1         64.31        185.19       125.24 o
   3  63   1          7.96       -125.43       134.39 o
   5  63   1        366.14        671.16       130.72 o
   7  63   1        247.13        583.34       134.07 o
   9  63   1         68.86        295.84       148.20 o
  11  63   1        212.15        518.44       164.15 o
   2   0   2      35517.71      44048.31      2557.43 o
   6   0   2      68706.55      90954.56      7443.61 o
  10   0   2     128308.72     167551.48      9238.37 o
  14   0   2      13870.88      17820.30      1532.40 o
  38   0   2       2817.58       4270.21       920.11 o
  42   0   2       2950.90       3335.52       973.65 o
  42   0   2       4257.14       4040.49       547.35 o
  46   0   2      11367.70       9315.56       856.46 o
  46   0   2       8648.53      10169.89      1614.74 o
  50   0   2       2729.04       2734.56      1320.10 o
  50   0   2       3596.26       4441.42      1429.16 o
   0   2   2       8054.63       7976.11       532.10 o
   2   2   2      17264.31      16609.83       784.64 o
   2   2   2       2402.85       6842.36       450.09 o
   4   2   2       4994.51       4980.98       545.13 o
   6   2   2      34301.89      34977.17      1952.64 o
   6   2   2       4357.06      14643.82      1267.56 o
   8   2   2       7548.15       7760.03       755.21 o
  10   2   2      40375.80      62743.83      5158.69 o
  10   2   2      88779.16      99790.70      5512.46 o
  12   2   2      56992.80      67854.77      5581.67 o
  14   2   2      17018.64      19537.95      1670.79 o
  14   2   2      12833.07      17172.20      1481.30 o
  16   2   2       7447.80      10968.57      1029.05 o
  26   2   2       4601.25       5523.71       859.76 o
  28   2   2        770.12         86.10       577.90 o
  30   2   2      11663.77      11648.15      1513.06 o
  32   2   2       5076.30       6547.06      1035.78 o
  34   2   2       1563.69       4380.31       849.54 o
  34   2   2       4229.79       3502.09       830.03 o
  36   2   2        361.08        649.18       715.17 o
  38   2   2       2261.54       2135.38       784.35 o
  38   2   2       2003.00       2155.57       801.80 o
  40   2   2       4870.81       5720.63      1091.60 o
  42   2   2       1447.78       1334.13       938.76 o
  42   2   2        141.54        358.39       472.25 o
  44   2   2       1013.75        755.49       378.62 o
  46   2   2       2800.36       4568.24       469.59 o
  46   2   2       5519.53       4081.64      1197.38 o
  48   2   2       2953.18       3332.25       859.08 o
  50   2   2       1731.11       3251.04      1306.16 o
  50   2   2        863.88       2623.09       839.65 o
   2   4   2      10599.61       9994.92       891.54 o
   2   4   2       3554.84       5736.55       270.11 o
   4   4   2       3703.37       5271.39       293.50 o
   4   4   2       4309.80       4987.91       542.15 o
   6   4   2       4303.52       6870.14       353.42 o
   6   4   2       7497.79       7322.46       708.71 o
   8   4   2       8916.95      10023.18       470.65 o
   8   4   2       9886.36      10012.15       921.06 o
  10   4   2      24206.52      25481.17      1051.58 o
  10   4   2      13457.89      17576.47      1523.99 o
  12   4   2      34315.88      34674.11      1733.28 o
  12   4   2      11829.64      21648.47      1842.43 o
  14   4   2      22872.88      26373.40      1748.90 o
  16   4   2       8807.49       7775.88       986.16 o
  18   4   2       3491.25       4217.61       669.18 o
  20   4   2       1699.64       1593.88       464.70 o
  22   4   2       2381.33       1728.12       493.63 o
  24   4   2       3353.08       2894.57       624.47 o
  26   4   2       6515.02       5949.75       907.15 o
  28   4   2        690.36        507.36       577.09 o
  30   4   2       8371.71       8085.21      1154.50 o
  30   4   2       4422.13       9412.46      1269.67 o
  32   4   2       4099.70       4721.20       870.56 o
  32   4   2       2548.18       5326.21       916.13 o
  34   4   2       2520.49       3445.04       802.24 o
  34   4   2       2216.81       1958.06       730.71 o
  36   4   2        822.51        100.86       749.19 o
  36   4   2       1037.06        959.28       750.04 o
  38   4   2        872.65        474.71       745.60 o
  38   4   2        347.09       1872.16       434.56 o
  40   4   2       2056.07       3412.58       474.37 o
  40   4   2       2949.43       2451.28       905.90 o
  42   4   2        419.00        644.21       464.43 o
  42   4   2        330.94       -586.20       902.48 o
  44   4   2         67.76        387.71       517.88 o
  44   4   2        368.01       1122.21       981.18 o
  44   4   2        301.18         99.18       800.25 o
  46   4   2       3551.94       4008.83       499.11 o
  46   4   2       3313.40       3048.94      1113.99 o
  48   4   2        737.43       1147.71       714.12 o
  48   4   2       1440.68       1568.83      1173.97 o
  50   4   2       3146.94       3224.23      1359.99 o
  50   4   2       4208.46       4103.01       888.42 o
   0   6   2      12453.40      16128.88       772.08 o
   2   6   2      17554.20      19351.37       776.42 o
   2   6   2      19579.66      19917.46      1679.14 o
   4   6   2       6298.77       7734.91       335.57 o
   4   6   2       8433.39       8232.07       770.72 o
   6   6   2      11227.04      12986.21       609.08 o
   6   6   2      12810.30      13567.05      1188.23 o
   8   6   2      11393.08      11087.75       997.63 o
   8   6   2       9633.09      11095.56       516.33 o
  10   6   2      17258.49      24104.19      1193.54 o
  10   6   2      35870.33      36907.25      3067.29 o
  12   6   2       8631.14      10719.19       574.38 o
  12   6   2       6649.16       9621.39       897.50 o
  14   6   2      19352.29      20410.32      1374.06 o
  16   6   2       6028.43       7604.49       764.96 o
  16   6   2       7048.17       7643.92       581.72 o
  18   6   2       2748.77       1642.60       461.99 o
  18   6   2       1271.98       2164.06       409.17 o
  20   6   2       1910.51       1637.46       475.12 o
  22   6   2       1864.39       1112.15       466.16 o
  24   6   2       2563.92       1967.87       563.33 o
  26   6   2       3020.71       2316.65       605.74 o
  28   6   2       1435.61        986.89       583.47 o
  28   6   2       1134.47        725.81       588.52 o
  30   6   2       2041.88       1811.83       642.37 o
  30   6   2        935.15       2980.23       725.63 o
  32   6   2       5677.10       5092.14       483.02 o
  32   6   2       4684.02       4434.04       852.38 o
  34   6   2       1616.53        366.69       665.19 o
  34   6   2       1196.23       1851.76       413.95 o
  36   6   2       1819.32       2362.55       416.03 o
  36   6   2       1571.04       2207.28       797.47 o
  38   6   2       2130.97       2032.83       395.62 o
  38   6   2       1564.79       1041.16       837.68 o
  40   6   2        495.13       1212.30       429.47 o
  40   6   2        990.55       2389.27       874.70 o
  42   6   2         97.30        591.67       457.08 o
  42   6   2        199.40        253.88       883.82 o
  44   6   2        569.79       1136.12      1023.76 o
  44   6   2        841.48         30.58       802.46 o
  44   6   2        803.22        441.68       520.61 o
  46   6   2       3796.20       3065.10      1160.06 o
  46   6   2       3909.77       3711.30       591.22 o
  48   6   2       2543.68       2419.05       568.11 o
  48   6   2       1970.40       3828.98      1269.85 o
  50   6   2       1905.02       2705.30       855.73 o
  50   6   2       2636.10       4531.52      1432.54 o
   2   8   2      14955.80      14172.95       545.35 o
   2   8   2       7727.08       9805.41       892.74 o
   4   8   2       8900.77       9116.56       346.08 o
   4   8   2       6871.01       7570.82       727.73 o
   6   8   2      10902.94      11301.64       494.95 o
   6   8   2       9056.03       9665.20       887.02 o
   8   8   2      13275.99      13040.61      1175.62 o
   8   8   2      13671.62      13768.90       629.80 o
  10   8   2      47739.27      53030.94      4373.88 o
  10   8   2      53486.80      65242.85      3623.05 o
  12   8   2       7566.94      10065.17       552.91 o
  12   8   2       5918.16       7828.82       773.56 o
  14   8   2       4980.08       5573.95       459.08 o
  14   8   2       1946.04       2022.10       387.33 o
  16   8   2       5273.07       5908.66       478.96 o
  16   8   2       4267.08       4828.05       566.43 o
  18   8   2         10.61         -5.99       133.12 o
  20   8   2        839.75        337.60       437.25 o
  22   8   2       2788.48       2101.94       525.48 o
  22   8   2       3120.40       5301.42       549.65 o
  24   8   2       2046.98       2081.10       585.30 o
  26   8   2       3167.76       3996.35       737.50 o
  28   8   2       1620.71       1555.43       452.62 o
  28   8   2        504.06       -446.69       562.59 o
  28   8   2         70.93       2313.39       424.60 o
  30   8   2       5434.94       6281.71       664.30 o
  30   8   2       4125.73       4743.90       457.33 o
  30   8   2       3113.08       3341.24       789.11 o
  32   8   2       2464.63       2898.13       784.17 o
  32   8   2        970.96       2960.54       420.02 o
  34   8   2        547.62       -323.16       699.05 o
  34   8   2        246.04        601.34       389.40 o
  36   8   2       2013.41       2043.00       829.96 o
  36   8   2       2103.66       2716.26       421.35 o
  38   8   2       1140.90       1717.73       857.96 o
  38   8   2        680.56       1206.91       399.00 o
  40   8   2       1903.15       1726.33       437.00 o
  40   8   2       1456.26       2217.51       927.48 o
  40   8   2       1832.25       1118.62       643.74 o
  42   8   2       1801.30       1763.72       478.09 o
  42   8   2       1246.31       1328.96       743.16 o
  42   8   2       1260.47        726.83       887.80 o
  44   8   2        923.77        452.63       514.05 o
  44   8   2        631.01       -255.32       849.60 o
  44   8   2        885.51       1417.60       981.79 o
  46   8   2       2583.91       2858.79       609.97 o
  46   8   2       3004.72       2501.61      1174.75 o
  48   8   2       2466.09       2637.05       544.01 o
  48   8   2       2490.72       3216.27      1248.92 o
  50   8   2       3711.40       4191.47      1462.59 o
  50   8   2       4551.29       3770.07       932.75 o
   0  10   2      10891.51      13169.43       693.33 o
   2  10   2       4032.69       4290.29       198.78 o
   4  10   2       4067.94       3503.00       172.05 o
   4  10   2       1406.02        936.40       306.25 o
   6  10   2       8838.10       9264.44       350.25 o
   6  10   2      11029.06      11227.52      1001.61 o
   8  10   2      10542.18      11336.40       611.98 o
   8  10   2       8424.15       7829.77       782.28 o
  10  10   2      23509.01      22209.09       929.05 o
  10  10   2       5277.20       6663.00       670.06 o
  12  10   2       3103.09       3972.04       289.20 o
  12  10   2        656.74       1583.22       251.09 o
  12  10   2       1067.42       1034.38       342.13 o
  14  10   2       4002.97       4801.16       431.04 o
  14  10   2       4490.43       5202.12       584.83 o
  16  10   2       3515.24       3782.80       367.26 o
  16  10   2       4879.40       5225.53       593.15 o
  16  10   2       3864.81       4351.70       401.95 o
  18  10   2        939.91       -386.47       386.47 o
  20  10   2        242.15       -453.49       453.49 o
  22  10   2       9179.20       8813.06      1160.59 o
  22  10   2      11996.30      11164.50       932.99 o
  24  10   2       5788.18       6049.10       588.21 o
  24  10   2       4605.52       4883.49       796.00 o
  26  10   2      10734.63      10705.61      1397.39 o
  26  10   2      13720.83      12103.32      1011.80 o
  28  10   2       4650.89       3598.81       502.93 o
  28  10   2       3404.07       3275.12       728.37 o
  28  10   2       4953.85       4839.82       526.94 o
  30  10   2       6941.48       7764.70      1150.91 o
  30  10   2       7597.93       8482.77       809.57 o
  30  10   2       8250.69       8452.54       767.43 o
  32  10   2       5269.05       5072.14       642.49 o
  32  10   2       7537.88       6416.83       643.37 o
  32  10   2       5453.62       5214.38       944.00 o
  34  10   2       1187.55       1226.15       384.16 o
  34  10   2       2050.13       2134.96       517.33 o
  34  10   2        888.72        977.26       754.51 o
  36  10   2       3760.33       4279.74       467.58 o
  36  10   2       3109.97       2911.92       566.08 o
  36  10   2       3234.52       4069.06       940.93 o
  38  10   2       1419.07       1865.62       383.74 o
  38  10   2       1003.83       1032.14       628.67 o
  38  10   2       1184.68       1072.34       848.94 o
  40  10   2       1519.07        959.01       668.42 o
  40  10   2       1750.65       1475.96       908.59 o
  40  10   2       1679.75       1425.86       425.10 o
  42  10   2         52.66        562.10       449.42 o
  42  10   2        607.66       1916.27       970.69 o
  42  10   2        489.06       -335.05       747.32 o
  44  10   2          1.36       -418.26       496.93 o
  44  10   2        443.70       -292.28       896.42 o
  44  10   2        294.12        355.82       963.97 o
  46  10   2       2412.38       2774.04      1124.94 o
  46  10   2       2332.63       2543.68       598.49 o
  48  10   2       1613.51       1885.22       557.17 o
  48  10   2       1884.11       1606.90      1273.29 o
  50  10   2       1052.04       1529.65      1120.70 o
   2  12   2      11439.70      12412.51       464.28 o
   4  12   2       1145.96       1366.24       126.85 o
   6  12   2      13768.17      14014.05       508.68 o
   6  12   2      14261.09      14758.04      1293.96 o
   8  12   2       8720.69       8967.15       399.64 o
   8  12   2       6735.84       5274.24       566.11 o
   8  12   2       8978.39       8272.96       686.98 o
  10  12   2      11352.49       8925.74       727.24 o
  10  12   2       8933.96       9199.44       857.46 o
  10  12   2       8527.72      10299.36       762.71 o
  12  12   2       1540.00       1447.68       158.21 o
  12  12   2       1373.25       1378.88       357.38 o
  12  12   2       1950.68       1288.94       251.17 o
  14  12   2       2775.10       2334.35       414.66 o
  14  12   2       2994.42       3123.00       293.31 o
  16  12   2       6449.18       6800.10       470.05 o
  16  12   2       8831.22      10100.88       944.83 o
  16  12   2       7813.35       7298.86       429.38 o
  18  12   2       1815.66       2076.81       276.09 o
  18  12   2       2023.02       3716.21       451.43 o
  20  12   2       3259.67       3328.45       452.43 o
  20  12   2       4651.80       4443.05       299.61 o
  22  12   2       6262.57      12699.72      1058.53 o
  22  12   2       8082.38       7234.08       709.68 o
  24  12   2        834.95       1358.96       341.32 o
  24  12   2       2407.04       1796.85       402.85 o
  26  12   2       8221.53       8268.58       803.76 o
  26  12   2       5664.58       4968.62       532.26 o
  28  12   2       4302.27       4357.38       806.53 o
  28  12   2       3999.32       4247.81       491.43 o
  30  12   2       4411.17       4394.43       617.49 o
  30  12   2       6846.78       6401.68      1025.71 o
  30  12   2       6194.01       5219.34       554.27 o
  32  12   2       1839.03       3325.21       544.28 o
  32  12   2       2658.26        729.35       644.67 o
  34  12   2       4282.40       4852.21       631.78 o
  34  12   2       3042.72       2566.12       811.22 o
  34  12   2       3905.31       3538.13       485.22 o
  36  12   2       1261.39       1256.71       553.35 o
  36  12   2       1711.23       1645.19       469.31 o
  36  12   2       2361.59       1046.45       772.75 o
  38  12   2        788.07        468.07       615.54 o
  38  12   2        110.75        706.18       382.08 o
  38  12   2        525.99       1309.21       868.43 o
  40  12   2       1334.17       2308.15       926.87 o
  40  12   2       1173.49       1905.48       444.94 o
  40  12   2       1720.74       1933.62       648.34 o
  42  12   2       1427.64       2144.63       475.62 o
  42  12   2       1704.45        -69.69       792.46 o
  42  12   2        991.24       1282.50       960.97 o
  44  12   2       1927.38        639.36      1002.08 o
  44  12   2        952.72       1221.24      1002.02 o
  44  12   2       1395.06       1822.46       527.94 o
  46  12   2        737.42        357.30       598.68 o
  46  12   2       1243.72       1132.52      1133.22 o
  48  12   2        693.74        644.77       541.30 o
  48  12   2        985.66        818.57      1297.48 o
   0  14   2       2814.99       2313.73       137.41 o
   2  14   2       7834.80       7492.24       398.66 o
   4  14   2       2845.82       3078.88       192.99 o
   6  14   2      12089.19      12050.31       503.13 o
   8  14   2       1912.72       2018.42       291.89 o
   8  14   2       3414.46       2992.26       414.51 o
   8  14   2       4155.28       4510.46       280.87 o
  10  14   2       3732.37       4527.87       435.54 o
  10  14   2       6150.90       6062.04       501.22 o
  10  14   2       2752.40       3401.33       468.48 o
  12  14   2        708.80        379.30       272.46 o
  14  14   2       5099.47       3838.15       386.83 o
  14  14   2       4018.73       4700.46       372.78 o
  14  14   2       3719.88       4107.64       505.73 o
  16  14   2      10002.52       9819.29       620.07 o
  16  14   2      11020.39       9482.42       767.74 o
  16  14   2       7898.12       7863.87       787.26 o
  18  14   2       7298.50       7587.76       528.52 o
  18  14   2       9751.39       9051.06       533.14 o
  20  14   2       4909.81       4158.11       496.27 o
  20  14   2       5029.77       4809.27       329.87 o
  22  14   2      25155.95      24823.57      2061.93 o
  22  14   2      33940.62      26358.65      1394.66 o
  24  14   2       1096.52        560.52       392.75 o
  24  14   2       1218.14       2609.67       426.10 o
  26  14   2       3017.07       2063.57       431.50 o
  26  14   2       1786.08       1705.10       352.08 o
  28  14   2       5641.22       4406.91       589.09 o
  28  14   2       6404.64       5774.81       584.34 o
  30  14   2        576.79       1760.88       420.34 o
  30  14   2       2359.62       1882.82       480.09 o
  32  14   2       4492.71       5048.79       637.46 o
  32  14   2       4956.71       4312.85       543.66 o
  32  14   2       3507.11       4081.10       616.20 o
  34  14   2       4494.00       4813.82       625.68 o
  34  14   2       4716.33       4476.07       652.82 o
  34  14   2       5093.43       3777.45       501.80 o
  36  14   2        954.29       1307.04       559.42 o
  36  14   2        293.93        997.94       448.15 o
  36  14   2        743.76        844.22       541.73 o
  38  14   2       2244.80       3443.10       464.35 o
  38  14   2       4428.78       5183.89       714.33 o
  38  14   2       1567.48       2506.25       637.72 o
  40  14   2       2897.73       3574.55       483.01 o
  40  14   2       2840.79       2234.70       653.60 o
  40  14   2       2350.47       2525.24       682.65 o
  42  14   2       2299.80       2748.54       507.34 o
  42  14   2       2022.99       3367.89      1089.20 o
  42  14   2       4469.21       4353.76       849.99 o
  44  14   2       3072.24       2883.55       583.19 o
  44  14   2       2539.92       2070.20      1056.00 o
  46  14   2        452.63        347.29      1151.53 o
  46  14   2        320.22         51.35       602.89 o
  48  14   2       1487.10       1948.84      1395.17 o
  48  14   2       1855.98       1702.22       720.08 o
   2  16   2      14159.20      15162.31       747.87 o
   4  16   2       9243.93      10047.64      1216.96 o
   4  16   2       7497.45       8057.98       431.91 o
   6  16   2       4726.68       4576.08       276.23 o
   8  16   2       5142.54       5379.26       469.97 o
  10  16   2       1624.73       1298.44       281.57 o
  10  16   2        441.90        470.48       341.35 o
  12  16   2        478.93        608.31       274.23 o
  12  16   2        622.40        411.62       359.18 o
  14  16   2        752.75        768.28       251.96 o
  14  16   2       1138.56       1503.52       392.45 o
  14  16   2       2132.35       2552.25       272.31 o
  16  16   2       4305.26       4091.14       344.55 o
  16  16   2       1323.93       1345.96       401.02 o
  16  16   2       1182.99       1595.84       271.42 o
  18  16   2         80.64        605.08       243.77 o
  18  16   2       3150.02       3232.75       318.30 o
  18  16   2       1253.28       1907.10       424.20 o
  20  16   2       3192.58       2387.73       409.52 o
  20  16   2       2338.36       2593.63       255.58 o
  22  16   2      25303.47      23693.34      1968.37 o
  22  16   2      21287.54      17492.64       979.69 o
  24  16   2       3344.41       2122.96       446.75 o
  24  16   2       4333.05       4863.27       512.47 o
  26  16   2       1829.99        908.55       409.79 o
  26  16   2       1850.41       2250.09       380.11 o
  28  16   2       2891.96       2476.97       426.56 o
  28  16   2       4006.84       3802.53       548.17 o
  30  16   2       3040.71       2579.07       415.09 o
  30  16   2       2258.69       1911.02       494.66 o
  32  16   2       3494.77       3767.00       483.97 o
  32  16   2       3958.77       3277.59       573.08 o
  34  16   2       3804.22       3135.50       594.64 o
  34  16   2       3204.79       2226.50       426.98 o
  36  16   2       1714.18       2061.02       592.98 o
  36  16   2       2374.54       1799.21       407.58 o
  38  16   2       6941.94       7327.72       898.12 o
  38  16   2       9125.93       9824.69       757.86 o
  40  16   2       2718.33       2994.77       511.35 o
  40  16   2       2775.27       3618.03       736.08 o
  42  16   2       9135.01       8954.81       786.29 o
  42  16   2       6965.60       8144.80       996.19 o
  44  16   2       2007.20       2464.49       786.16 o
  44  16   2       1512.00       1303.41       536.08 o
  46  16   2        557.66       1713.26       826.40 o
  46  16   2        668.06        610.04       614.39 o
  48  16   2        407.44       1507.92       747.59 o
  48  16   2        867.19        926.12      1398.59 o
   0  18   2       8057.90       7372.41       301.38 o
   2  18   2       6706.92       7220.70       385.82 o
   2  18   2        848.10       1310.03       283.69 o
   4  18   2      18654.40      19736.21      1174.60 o
   4  18   2      19811.94      19931.49      2306.12 o
   4  18   2      16457.79      17565.74       856.52 o
   6  18   2       8562.13       9058.36       811.78 o
   6  18   2       8023.35       7936.17       428.72 o
   8  18   2      16050.90      16743.17      1422.06 o
   8  18   2      16876.01      18121.17      1260.05 o
  10  18   2        208.45        170.29       257.30 o
  10  18   2       1426.36       1538.61       289.48 o
  12  18   2        601.54        665.99       287.63 o
  12  18   2        985.17        980.88       369.21 o
  14  18   2       1651.74       1148.45       387.34 o
  14  18   2       1582.52       1846.83       260.51 o
  14  18   2       1968.33       1934.00       297.07 o
  16  18   2       1486.12       1965.49       277.09 o
  16  18   2       1627.07       1777.12       304.33 o
  16  18   2       1744.21       1823.08       431.67 o
  18  18   2       2602.65       1917.95       283.86 o
  18  18   2       3775.28       3064.99       371.04 o
  18  18   2       2933.77       1578.59       439.60 o
  20  18   2      20006.18      19220.29      1667.46 o
  20  18   2       7323.60       6485.41       673.06 o
  20  18   2       9641.54       7435.65       645.15 o
  22  18   2       3532.97       5362.47       420.93 o
  22  18   2       9168.05       5194.47       840.32 o
  22  18   2       2584.86       1439.57       470.76 o
  24  18   2       5914.87       6159.94       500.85 o
  24  18   2       5412.82       3600.34       505.55 o
  26  18   2       1677.02        929.15       429.91 o
  26  18   2       1596.40       1520.79       324.91 o
  28  18   2       2311.60       1274.76       466.29 o
  28  18   2       2041.76       2286.42       420.68 o
  30  18   2       1839.82       2055.44       375.19 o
  30  18   2       2220.96       1964.37       508.68 o
  32  18   2       1408.95       1037.08       510.00 o
  32  18   2        439.13        933.38       361.08 o
  34  18   2       1429.10       1972.80       412.75 o
  34  18   2       1992.68       1260.44       541.80 o
  36  18   2        752.87       1345.15       423.03 o
  36  18   2       1267.57        882.59       588.75 o
  38  18   2       1802.77       2548.03       446.90 o
  38  18   2       4127.05       4060.24       720.52 o
  40  18   2       1960.90       2680.15       488.66 o
  40  18   2       2201.30       2557.79       716.02 o
  42  18   2       4142.61       3901.54       793.22 o
  42  18   2       1821.34       2140.30       521.33 o
  44  18   2        975.65       1333.72       762.59 o
  44  18   2        726.27       1935.57       573.76 o
  46  18   2       2077.99       3041.09       723.78 o
  46  18   2       1630.50       2259.27       837.40 o
  48  18   2       2035.48       1815.18       955.90 o
  48  18   2       2792.45       9335.64       936.91 o
   2  20   2        654.84        536.82       172.73 o
   2  20   2       2701.87       2624.58       248.60 o
   4  20   2      17322.38      17305.84       841.98 o
   4  20   2      11589.22      11556.72       719.16 o
   6  20   2       7589.79       5614.46       542.15 o
   6  20   2       6056.21       5759.96       331.11 o
   8  20   2       9627.03       9535.51       540.12 o
   8  20   2       3432.67       3554.30       324.58 o
  10  20   2       4482.07       4634.15       728.32 o
  10  20   2       3061.29       3090.09       375.09 o
  10  20   2       6051.28       5539.38       560.32 o
  12  20   2       1447.49       1211.34       304.78 o
  12  20   2       2114.42       2401.06       365.34 o
  14  20   2       1287.44       1277.00       241.90 o
  14  20   2       2181.51       2457.72       293.26 o
  14  20   2        970.86        833.64       243.94 o
  16  20   2       1879.01       1894.69       278.56 o
  16  20   2       2430.16       2639.60       319.98 o
  16  20   2       1996.15       2107.76       292.45 o
  18  20   2        953.68        232.85       425.05 o
  18  20   2       1965.42       1897.54       278.45 o
  18  20   2       1123.91       1098.35       579.82 o
  20  20   2      29232.89      28177.14      2395.24 o
  20  20   2      42297.65      40658.45      2559.27 o
  20  20   2      31933.01      29550.46      2428.11 o
  22  20   2        921.24         14.02       454.97 o
  22  20   2       1493.85        332.59       380.14 o
  22  20   2        545.74        916.62       273.59 o
  24  20   2       9676.11      10306.96       563.23 o
  24  20   2       8639.22       7850.29       841.48 o
  24  20   2       8482.34       7644.28       778.17 o
  26  20   2       1553.63        359.81       437.37 o
  26  20   2       1533.74       2463.48       364.47 o
  28  20   2       3166.83       3609.75       426.16 o
  28  20   2       2809.74       2379.99       519.87 o
  30  20   2        358.29       1041.85       360.90 o
  30  20   2        828.51        490.63       524.59 o
  32  20   2       1471.10        835.73       525.83 o
  32  20   2       1950.92       2125.44       411.36 o
  34  20   2        796.88        924.98       404.26 o
  34  20   2        997.54       -347.76       539.83 o
  36  20   2       1858.07       2599.84       471.83 o
  36  20   2       1507.29       1098.19       619.22 o
  38  20   2       1598.04       2869.57       697.56 o
  38  20   2       1502.85       2373.02       459.19 o
  40  20   2       6945.76       7637.20       713.53 o
  40  20   2       5363.63       5922.86       899.93 o
  42  20   2        413.67       2302.84       530.04 o
  42  20   2        860.45       1572.69       739.89 o
  44  20   2       5579.75       6013.71       955.30 o
  44  20   2       7836.42       6491.21       883.96 o
  46  20   2       2755.24       3006.40       888.30 o
  46  20   2       3070.13       2153.68       825.64 o
   0  22   2      15575.87      13878.80       496.17 o
   2  22   2       5250.68       5250.53       323.00 o
   2  22   2       6319.43       6097.32       430.55 o
   4  22   2       1579.72       2058.49       244.72 o
   4  22   2       6323.95       6236.62       349.30 o
   6  22   2      11860.44      12017.74       608.66 o
   6  22   2      11368.54      10921.10       687.37 o
   8  22   2       2728.54       3159.55       282.77 o
   8  22   2       2782.01       2448.30       363.60 o
  10  22   2       8132.48       7212.24       686.47 o
  10  22   2       7857.01       7857.01       637.54 o
  12  22   2       2013.58       1681.44       355.37 o
  12  22   2       2419.55       2057.08       349.54 o
  12  22   2       2684.71       2757.28       612.43 o
  14  22   2       5600.44       5875.35       608.03 o
  14  22   2       3574.64       3702.32       359.89 o
  16  22   2       2929.57       2925.75       324.31 o
  16  22   2       3363.58       4010.18       757.25 o
  16  22   2       3094.16       3023.60       450.26 o
  18  22   2        757.80        440.85       274.80 o
  18  22   2        587.58       -592.02       592.02 o
  18  22   2       4413.67       3758.22       365.33 o
  20  22   2       7876.56       8452.61       586.04 o
  20  22   2      14198.98      12269.16      1079.36 o
  20  22   2       1134.22       4086.11       372.60 o
  22  22   2       1728.83       2471.53       318.54 o
  22  22   2       1353.33       1701.72       640.10 o
  22  22   2       2664.79       3072.54       556.69 o
  24  22   2       6409.14       6908.85      1050.97 o
  24  22   2       7446.04       6371.15       693.60 o
  24  22   2       4824.77       5001.68       680.94 o
  26  22   2       2838.71       4025.29       444.25 o
  26  22   2       2601.02       2699.19       599.28 o
  26  22   2       2424.53       1278.19       460.16 o
  28  22   2       1231.33        762.40       475.99 o
  28  22   2        331.40        826.49       401.25 o
  30  22   2       1150.07        894.99       409.02 o
  30  22   2        898.77        -43.81       493.73 o
  32  22   2       1077.15        564.34       538.48 o
  32  22   2        670.89       1218.55       450.80 o
  34  22   2       1071.33        300.19       565.92 o
  34  22   2       1198.94       1208.67       409.66 o
  36  22   2        541.16       1014.81       436.90 o
  36  22   2        959.13        598.06       615.21 o
  38  22   2       5239.04       4736.77       670.09 o
  38  22   2       4053.22       3226.60       751.42 o
  40  22   2       5040.02       5284.33       862.25 o
  40  22   2       4153.93       4188.11       661.18 o
  42  22   2       2618.30       1198.88       631.66 o
  42  22   2       1918.58       2227.07       784.20 o
  44  22   2       4458.13       4258.30       885.59 o
  44  22   2       2887.36       1217.58       684.91 o
  46  22   2       1239.78       1527.52       868.29 o
  46  22   2        388.74       -556.45       764.14 o
   2  24   2       5000.43       5041.44       311.58 o
   2  24   2       2769.07       2907.94       287.51 o
   4  24   2       1385.70       1694.65       209.69 o
   4  24   2       1464.90       1962.26       262.01 o
   6  24   2       6531.85       6953.96       385.92 o
   6  24   2       1864.09       1676.45       240.67 o
   8  24   2       3547.68       4121.56       324.02 o
   8  24   2       4006.23       4253.97       345.34 o
  10  24   2       4362.46       4487.55       497.29 o
  10  24   2       6643.74       6323.06       899.10 o
  12  24   2       1241.30       1496.67       530.93 o
  12  24   2       1232.24       1615.90       360.14 o
  14  24   2       6619.34       6047.16       630.67 o
  14  24   2       6538.44       7033.39       513.86 o
  16  24   2       2784.13       3131.53       332.87 o
  16  24   2       8985.15       7652.97       747.02 o
  18  24   2      10855.38       9534.85       906.21 o
  18  24   2       8816.44       8154.81       569.66 o
  20  24   2      15635.11      13920.06       886.39 o
  20  24   2      17310.66      15586.15      1376.10 o
  22  24   2       3741.82       1547.08       458.99 o
  22  24   2       3645.36       2993.33       576.27 o
  24  24   2       1417.24       1518.93       710.07 o
  24  24   2       1886.34       1961.92       366.71 o
  24  24   2       3001.61       1819.54       448.22 o
  26  24   2       2327.51       1050.11       464.15 o
  26  24   2       2089.82       2004.70       759.08 o
  26  24   2       1465.50       1708.05       388.14 o
  28  24   2       2328.38       3181.89       431.70 o
  28  24   2       1755.15        725.79       492.44 o
  28  24   2       2417.13       2179.74       396.33 o
  30  24   2        731.31        -42.41       507.81 o
  30  24   2        536.61        -61.78       354.24 o
  32  24   2       1281.73        176.37       552.11 o
  32  24   2       1565.75       1700.32       429.35 o
  34  24   2       1530.00        633.63       595.98 o
  34  24   2       1683.93       1479.95       383.66 o
  36  24   2       1910.57       1769.94       401.25 o
  36  24   2       1475.94       1652.45       675.38 o
  38  24   2       2373.19       2963.86       451.79 o
  38  24   2       3282.78       3166.41       760.50 o
  40  24   2       4308.73       4420.52       830.21 o
  40  24   2       4380.71       4669.07       521.83 o
  42  24   2       2739.52       2726.27       561.44 o
  42  24   2       2701.05       2975.87       817.70 o
  44  24   2       2065.52       2380.22       838.40 o
  44  24   2       1683.39       1154.95       563.97 o
  46  24   2        205.70        217.96       868.55 o
  46  24   2        120.59       -615.45       615.45 o
   0  26   2       6460.43       5953.46       263.17 o
   2  26   2        637.37        784.15       220.81 o
   2  26   2       1520.37       1588.74       209.37 o
   4  26   2       2538.68       2045.13       256.68 o
   4  26   2       1750.05       2277.37       240.61 o
   6  26   2        985.16        615.59       330.95 o
   6  26   2       1329.48       1059.12       206.75 o
   8  26   2       3965.50       3752.02       334.97 o
   8  26   2       3768.22       4760.33       775.37 o
  10  26   2       2237.45       2071.45       397.92 o
  10  26   2       3226.08       3190.72       646.65 o
  12  26   2       3604.98       3234.39       326.58 o
  12  26   2       1994.10       1149.22       559.51 o
  14  26   2       5774.42       5229.80       559.35 o
  14  26   2       4442.73       3815.30       501.43 o
  16  26   2      19342.02      17953.29      1556.37 o
  16  26   2      16430.82      15345.67      1316.15 o
  18  26   2       8798.86       6462.53       654.15 o
  18  26   2       5486.69       5219.56       621.03 o
  20  26   2       4944.51       4808.36       608.40 o
  20  26   2      11480.20       9094.36       860.22 o
  22  26   2       2457.33        863.45       432.39 o
  22  26   2       1424.91       1071.68       503.47 o
  22  26   2       2010.09       2253.36       509.47 o
  24  26   2       2895.25       4845.21       724.86 o
  24  26   2       3059.60       2741.20       548.37 o
  24  26   2       2426.15       1550.44       476.71 o
  26  26   2        919.30       1137.12       379.50 o
  26  26   2        747.09        595.84       629.25 o
  26  26   2        122.77        744.66       522.44 o
  28  26   2       2137.52       1968.18       353.94 o
  28  26   2       2226.26       1500.77       514.34 o
  28  26   2       1744.00       2032.18       615.71 o
  30  26   2        194.54        124.33       333.21 o
  30  26   2        303.11        349.13       532.35 o
  30  26   2        779.47        636.06       627.84 o
  32  26   2        148.46       -134.06       352.28 o
  32  26   2        598.29        -32.98       573.86 o
  34  26   2       1455.10       1789.31       396.16 o
  34  26   2       1527.73       1412.94       630.70 o
  36  26   2       1796.72       1512.43       687.23 o
  36  26   2       1743.78       3011.52       490.37 o
  38  26   2       1967.18       1281.42       721.96 o
  38  26   2       1778.41        762.55       444.67 o
  40  26   2       1424.75       1678.44       753.67 o
  40  26   2         50.35       1055.79       470.11 o
  42  26   2       2815.12       2518.10       541.15 o
  42  26   2       2791.12       2648.80       811.00 o
  44  26   2       1735.66       1384.33       589.74 o
  44  26   2       1719.07       1271.75       838.15 o
   2  28   2        869.98       1393.37       223.77 o
   4  28   2       3161.02       3102.27       321.98 o
   6  28   2       1123.55        523.96       518.97 o
   6  28   2       1365.43       1369.85       359.43 o
   8  28   2       3786.29       3096.69       443.18 o
   8  28   2       4430.52       4072.39       720.80 o
  10  28   2       2236.19       1980.65       600.67 o
  10  28   2       2536.01       2064.04       406.02 o
  12  28   2       4696.79       5148.32       844.22 o
  12  28   2       4015.61       3940.74       521.15 o
  14  28   2       3755.25       5071.06       559.93 o
  14  28   2       3584.43       3921.98       531.24 o
  16  28   2      15246.34      13348.78      1156.98 o
  18  28   2       3731.81       2590.61       455.07 o
  20  28   2       3254.21       2232.14       461.30 o
  22  28   2       3268.63       2368.04       558.25 o
  22  28   2       2683.46       1081.68       455.70 o
  24  28   2       3413.06       4244.46       807.94 o
  24  28   2       3248.71       1549.75       498.83 o
  24  28   2       2416.67       2308.05       555.33 o
  26  28   2       1835.89       1060.45       512.73 o
  26  28   2       2433.39       2343.21       577.73 o
  26  28   2       2632.42       2984.31       630.54 o
  28  28   2       1291.18        828.11       525.98 o
  28  28   2        897.67       1517.85       610.66 o
  30  28   2       2037.50       1969.83       618.26 o
  30  28   2       1452.57        725.26       568.21 o
  32  28   2       1869.42       1389.19       647.34 o
  32  28   2       1323.21        505.34       617.24 o
  34  28   2       1017.68       1349.69       648.92 o
  34  28   2        814.30       1024.31       404.19 o
  36  28   2       1485.50       1330.84       444.71 o
  36  28   2       1567.47       1406.25       686.93 o
  38  28   2        345.67       -196.45       456.05 o
  38  28   2        800.40        343.09      1129.95 o
  40  28   2       1432.45       1738.73       798.10 o
  40  28   2       2075.07       1236.86       506.59 o
  42  28   2       1404.42       1639.59       604.45 o
  42  28   2       1852.16       2072.21       838.15 o
  44  28   2        430.27       -356.71       609.74 o
  44  28   2        844.59       1436.71       872.95 o
   0  30   2       2745.47       2726.96       157.48 o
   2  30   2       1955.37       1994.39       291.84 o
   4  30   2       1266.74       1638.44       357.74 o
   6  30   2       1505.37       1495.72       557.87 o
   8  30   2       2579.93       1463.81       563.49 o
  10  30   2       2882.28       2556.22       662.50 o
  12  30   2       2139.93       1962.46       610.29 o
  12  30   2        528.50        565.69       362.75 o
  14  30   2       4075.36       4305.00       793.71 o
  14  30   2       3425.87       3675.35       522.97 o
  16  30   2       5429.05       5156.99       606.32 o
  16  30   2       6357.89       6870.24      1003.38 o
  18  30   2        787.03       1107.18       612.87 o
  20  30   2       2194.54       1599.75       737.61 o
  20  30   2       2384.81       2210.63       533.53 o
  22  30   2       1742.16         62.87       468.89 o
  24  30   2       1270.09        860.33       671.37 o
  26  30   2       2005.32       3050.87       657.18 o
  26  30   2       2204.35       2055.80       543.41 o
  28  30   2       1883.53        738.60       547.28 o
  28  30   2       2341.92       3564.07       717.33 o
  30  30   2        725.26        -11.91       569.76 o
  32  30   2       1721.01       1314.97       604.06 o
  32  30   2       1652.01       1777.63       684.92 o
  34  30   2        317.41        672.72       663.68 o
  34  30   2         86.37        336.88       657.09 o
  36  30   2        550.17        325.94       729.34 o
  36  30   2        847.03       1059.15       700.95 o
  38  30   2        457.50       1142.86       770.47 o
  38  30   2        509.49        703.34       479.08 o
  40  30   2       1619.88        878.33       528.94 o
  40  30   2       1764.36       3213.14       859.73 o
  42  30   2       1529.05       1530.68       588.73 o
  42  30   2       1489.50       1844.66       860.29 o
  44  30   2       1177.90       1439.59       946.31 o
   2  32   2       1342.92        886.13       525.32 o
   4  32   2       1496.27        881.39       551.11 o
   6  32   2       2545.17       1848.49       610.45 o
   8  32   2       5421.59       5510.47       892.98 o
  10  32   2       4146.33       3831.88       754.09 o
  12  32   2        549.85        396.75       604.15 o
  14  32   2       2187.56       2466.49       679.01 o
  16  32   2       7211.56       7173.08      1094.59 o
  18  32   2       3641.76       4093.78       596.09 o
  18  32   2       3312.22       2640.06       761.04 o
  20  32   2        951.09        102.20       516.60 o
  20  32   2       1406.14       1569.34       700.33 o
  20  32   2        808.68       1334.83       553.65 o
  22  32   2       1257.97        781.89       696.32 o
  24  32   2       1219.71       1511.55       754.34 o
  26  32   2         52.42       -299.72       562.42 o
  26  32   2        579.28        142.39       445.25 o
  26  32   2        672.24        666.52       753.77 o
  28  32   2       1108.01       -131.25       561.38 o
  28  32   2        534.29        810.76       638.68 o
  30  32   2        672.29       -174.14       591.98 o
  30  32   2        931.36        773.29       658.25 o
  32  32   2       3030.20       4251.24       838.51 o
  32  32   2       2592.78       2078.69       680.48 o
  34  32   2       1226.34       1326.91       709.85 o
  34  32   2        864.53       1310.52       713.68 o
  36  32   2       1181.39       1064.50       762.84 o
  36  32   2       1474.88        381.83       735.36 o
  38  32   2        724.57       1261.64       789.73 o
  38  32   2        824.57         45.25       819.34 o
  40  32   2       1167.47        494.92       559.20 o
  40  32   2       1311.06       1982.09       899.92 o
  42  32   2       1768.52       2128.17       948.10 o
  42  32   2       1879.87       1255.05       625.17 o
   0  34   2       2133.51       1961.70       132.04 o
   2  34   2       1780.67       1555.31        85.59 o
   4  34   2       1302.39        926.79        73.82 o
   6  34   2       2296.13       2427.54       655.45 o
   8  34   2       3571.77       3448.77       720.96 o
  10  34   2       1638.75        917.20       586.56 o
  12  34   2       4773.25       4914.65       906.08 o
  14  34   2       1339.26        812.37       668.97 o
  16  34   2       7569.72       6779.23      1061.29 o
  18  34   2       2316.70       3022.41       784.49 o
  20  34   2        644.80       1593.35       729.13 o
  22  34   2       2610.48       3756.08       872.78 o
  24  34   2       1666.20       1280.14       768.76 o
  24  34   2       1179.68       -149.37       512.50 o
  26  34   2       1712.42       2284.89       659.18 o
  26  34   2       1296.60       1299.05       492.78 o
  26  34   2       1185.56        664.37       800.04 o
  28  34   2       1970.40       2629.06       708.58 o
  28  34   2       1514.60       1896.21       882.14 o
  30  34   2       4758.70       5811.46       927.79 o
  30  34   2       3543.95       3279.60      1008.25 o
  32  34   2        942.46       1177.73       735.97 o
  32  34   2       1605.08        348.75       885.74 o
  34  34   2       1106.29       2111.09       769.52 o
  34  34   2       1050.48       1779.86       806.83 o
  36  34   2       2053.21       2525.80       825.86 o
  36  34   2       2322.10       3401.80       859.37 o
  38  34   2        688.08       1243.38       831.66 o
  38  34   2        624.61       1855.49       845.51 o
  40  34   2       2529.34       2732.43       945.73 o
  40  34   2       3162.55       1904.85       963.03 o
  42  34   2        844.96       2067.24       990.49 o
   2  36   2       2283.21       1998.25        96.84 o
   4  36   2       1359.84        971.76        81.54 o
   6  36   2       1483.51       1347.56        88.63 o
   8  36   2       1889.49       2501.75       722.36 o
  10  36   2       2780.02       2569.94       731.40 o
  12  36   2       2743.70       2532.32       127.64 o
  14  36   2        547.77        162.95       674.85 o
  16  36   2       3994.85       2729.12       778.82 o
  18  36   2       2102.35       2326.27       833.71 o
  20  36   2        358.86       1265.23       782.82 o
  22  36   2       3575.85       3019.93       885.56 o
  24  36   2        616.29        152.76       780.60 o
  26  36   2        402.28        627.77       643.88 o
  26  36   2        818.10       1139.82       847.87 o
  28  36   2       1865.83       3060.31       717.51 o
  28  36   2       1899.02       2202.81       931.83 o
  30  36   2        296.35       1595.64       742.88 o
  30  36   2       1712.64       1943.02       958.31 o
  32  36   2       2552.61       3757.35       858.33 o
  32  36   2       2041.57       1837.16       998.89 o
  34  36   2       1387.96       2189.71      1071.73 o
  34  36   2       1544.88       3303.18       873.30 o
  36  36   2         22.46        261.15       847.66 o
  36  36   2        752.34        732.60      1038.95 o
  38  36   2       1498.39       1170.36      1174.45 o
  38  36   2       1904.66       1830.87       939.57 o
  40  36   2       1192.49       1583.17      1247.55 o
  40  36   2        276.49       -216.30      1010.01 o
   0  38   2       4630.41       3896.55       199.26 o
   2  38   2       3031.83       2926.37       119.53 o
   4  38   2       2129.03       1886.03       101.65 o
   6  38   2       2398.10       2034.50       108.22 o
   8  38   2       8996.78       7900.90       257.66 o
  10  38   2        298.38        433.11        71.97 o
  12  38   2       2172.88       1787.05       110.83 o
  14  38   2       1166.68       1207.41       101.29 o
  16  38   2        183.32        219.56        85.51 o
  18  38   2       2436.94       2461.84       863.72 o
  20  38   2        887.11        430.71       807.48 o
  22  38   2       2714.07       1819.51       861.16 o
  24  38   2       1361.25       1424.51       919.54 o
  26  38   2        294.91        518.51       663.58 o
  26  38   2        328.99       -618.43       886.75 o
  28  38   2       1165.93       1749.49       965.40 o
  28  38   2        840.51       1590.85       739.67 o
  30  38   2       1802.30       2117.52       815.52 o
  30  38   2       1324.33       1566.63      1006.47 o
  32  38   2       1006.03        719.55      1013.59 o
  32  38   2        286.93         31.64       802.12 o
  34  38   2        652.20         24.30      1025.63 o
  34  38   2        237.14       -286.00       811.94 o
  36  38   2       1060.46       1420.75      1131.36 o
  38  38   2        635.59        177.78       965.94 o
  38  38   2       1038.38       1439.91      1245.38 o
  40  38   2        630.88        355.92       613.66 o
   2  40   2       1841.78       1689.89        95.66 o
   4  40   2       3167.28       2936.82       130.95 o
   6  40   2       2740.22       2588.41       120.25 o
   8  40   2       1537.94       1312.62        98.04 o
  10  40   2       3998.29       3554.96       156.92 o
  12  40   2       2085.36       2116.22       122.91 o
  14  40   2       1788.00       1756.87       115.10 o
  16  40   2       3091.15       2922.78       145.01 o
  18  40   2       1212.85       1021.71       112.98 o
  20  40   2        625.12       1679.41       897.83 o
  22  40   2        843.01        784.63       116.40 o
  24  40   2       1777.61       2813.58       982.05 o
  26  40   2        320.37        428.25       944.36 o
  26  40   2        332.21       1602.64       728.29 o
  28  40   2        152.04       -293.96       748.03 o
  30  40   2       1336.41       1058.04       811.91 o
  32  40   2        174.70        705.18       876.72 o
  32  40   2        210.32        530.82      1083.52 o
  34  40   2       1001.63       2037.04      1210.58 o
  36  40   2        901.51        426.80      1194.54 o
  38  40   2        699.39        733.63      1325.89 o
   0  42   2       2154.87       1825.48       142.47 o
   2  42   2       2498.13       2395.24       119.00 o
   4  42   2       1782.91       1627.72       102.81 o
   6  42   2       2958.04       2620.27       128.42 o
   8  42   2       4517.84       3908.70       155.31 o
  10  42   2         81.80        210.36        75.07 o
  12  42   2       3246.95       2963.28       145.86 o
  14  42   2       2726.59       2390.80       133.02 o
  16  42   2       1154.05       1089.69       106.23 o
  18  42   2       1469.01       1564.56       120.48 o
  20  42   2       1105.48       1237.39       127.27 o
  22  42   2        677.97        616.52       121.02 o
  24  42   2       1272.58       2466.07       759.39 o
  26  42   2       1112.33       3262.57      1138.92 o
  28  42   2        709.33        928.51       145.30 o
  30  42   2       1442.05       1236.18       172.59 o
  32  42   2       2654.18       3131.97       216.50 o
  34  42   2        746.21        573.38       189.53 o
   2  44   2       1215.35       1201.85        97.40 o
   4  44   2        168.52        263.59        85.58 o
   6  44   2        603.33        627.74        94.38 o
   8  44   2        955.51       1057.45        85.04 o
  10  44   2       1486.02       1470.19       111.01 o
  12  44   2        107.93        160.42        88.47 o
  14  44   2        739.26        852.02       104.66 o
  16  44   2       2046.83       1970.85       129.30 o
  18  44   2        519.08        554.59       105.11 o
  20  44   2       1011.16       1249.89       132.08 o
  22  44   2         16.19        369.64       121.25 o
  24  44   2        937.35        710.18       135.21 o
  26  44   2       2432.82       2070.29       169.90 o
  28  44   2        368.40       1074.70      1179.95 o
  30  44   2         27.10          0.92       166.24 o
  32  44   2        921.30       1184.96       201.13 o
  34  44   2        235.78        347.44       200.69 o
   0  46   2        679.40        578.48       154.79 o
   2  46   2       1706.04       1663.87       116.75 o
   4  46   2       1624.25       1560.64       117.82 o
   6  46   2       2654.17       2746.35       144.03 o
   8  46   2        176.26        333.24       103.30 o
  10  46   2        469.92        456.51        83.78 o
  12  46   2        483.11        528.70       108.25 o
  14  46   2        179.23        -38.16       107.44 o
  16  46   2        236.81        273.45       113.27 o
  18  46   2        871.04        936.96       125.33 o
  20  46   2        138.76        280.10       131.64 o
  22  46   2        299.73        490.44       141.31 o
  24  46   2        877.41        696.29       151.48 o
  26  46   2        287.33        315.76       149.88 o
  28  46   2        928.24        954.89       173.69 o
  30  46   2        258.40        125.79       188.41 o
  32  46   2        802.30        613.53       206.25 o
   2  48   2        793.22        778.08       113.70 o
   4  48   2        215.82        271.61       103.41 o
   6  48   2         63.89        133.24       100.31 o
   8  48   2         95.32         17.45       108.63 o
  10  48   2       1239.11        978.09       122.94 o
  12  48   2        101.91        194.29       115.52 o
  14  48   2       1216.27       1356.10       137.31 o
  16  48   2        137.09         46.86       119.95 o
  18  48   2        166.47        326.47       127.71 o
  20  48   2        262.02        313.40       141.04 o
  22  48   2       1934.08       1897.56       176.88 o
  24  48   2         20.64       -104.38       146.12 o
  26  48   2         19.34        -64.79       157.83 o
  28  48   2          4.68         -7.30       172.34 o
  30  48   2        156.06        127.29       200.22 o
   0  50   2        232.62        239.57       158.07 o
   2  50   2        500.60        598.38       112.07 o
   4  50   2        136.16        171.65       105.93 o
   6  50   2        159.27        272.19       107.70 o
   8  50   2        205.56        280.11       115.92 o
  10  50   2        104.97         81.05       117.89 o
  12  50   2        130.77          2.38       118.98 o
  14  50   2        219.83        128.20       125.63 o
  16  50   2         58.20        168.90       128.22 o
  18  50   2        691.26        649.65       132.82 o
  20  50   2         70.55        -24.41       143.72 o
  22  50   2         97.38         27.89       152.62 o
  24  50   2        161.39        148.26       161.34 o
  26  50   2        240.48        279.93       170.28 o
  28  50   2        116.25        295.95       183.45 o
   2  52   2        376.12        255.47       114.22 o
   4  52   2        295.69        293.41       121.07 o
   6  52   2        157.17        248.01       127.94 o
   8  52   2         42.56         85.06       125.16 o
  10  52   2       1383.71       1333.80       141.07 o
  12  52   2         60.77         -7.70       128.12 o
  14  52   2         23.95        166.66       132.49 o
  16  52   2        730.11        818.64       138.06 o
  18  52   2        642.13        898.88       143.99 o
  20  52   2        440.11        406.75       142.62 o
  22  52   2        274.25        428.45       164.47 o
  24  52   2        322.57        284.33       169.46 o
  26  52   2         35.66         26.83       185.02 o
   0  54   2        531.23        680.44       170.67 o
   2  54   2         19.32        -70.13       121.60 o
   4  54   2         27.58         51.07       123.94 o
   6  54   2         40.65          1.29       137.75 o
   8  54   2        981.18       1139.97       145.45 o
  10  54   2        117.86        -35.45       134.54 o
  12  54   2        984.68        945.47       146.58 o
  14  54   2         86.50        211.29       142.70 o
  16  54   2       2046.52       2438.06       176.24 o
  18  54   2        469.03        573.23       146.90 o
  20  54   2         66.81        272.62       157.29 o
  22  54   2        854.69       1029.23       186.12 o
  24  54   2       2969.21       3347.10       251.20 o
   2  56   2        795.44       1029.82       137.69 o
   4  56   2         21.91       -113.80       132.55 o
   6  56   2        242.17        258.71       145.91 o
   8  56   2        248.71        315.38       149.87 o
  10  56   2        178.67        228.33       146.75 o
  12  56   2         38.81        -87.97       143.02 o
  14  56   2        862.22        858.11       146.63 o
  16  56   2         14.74        217.65       155.37 o
  18  56   2        141.93        257.49       158.43 o
  20  56   2        354.94        636.91       170.46 o
   0  58   2        605.21        652.61       199.11 o
   2  58   2        276.56        335.19       139.48 o
   4  58   2        600.71        746.14       159.68 o
   6  58   2       1850.23       2318.19       192.56 o
   8  58   2        111.26        188.45       160.33 o
  10  58   2         20.66         58.58       155.27 o
  12  58   2        335.62        486.44       155.54 o
  14  58   2       1126.91       1515.70       173.01 o
  16  58   2        772.43        981.89       168.61 o
   2  60   2        109.30        155.93       157.02 o
   4  60   2        681.57        911.00       164.85 o
   6  60   2        137.27         90.21       166.77 o
   8  60   2        431.85        617.79       181.89 o
  10  60   2        451.59        614.33       182.48 o
   1   1   3        835.92       1088.12       131.98 o
   1   1   3       1382.60       1159.51       136.52 o
   3   1   3      11023.74      12461.08       610.45 o
   3   1   3      14823.00      13740.13       509.97 o
   5   1   3       1163.99        835.99       192.43 o
   5   1   3        992.94       1176.89       149.94 o
   7   1   3       5602.83       5921.09       305.21 o
   7   1   3       4535.85       5023.33       279.95 o
   9   1   3       9194.92       8725.58       410.51 o
   9   1   3       7423.02       8343.51       482.54 o
  11   1   3      13478.99      16498.75       672.48 o
  11   1   3      19499.74      18937.24       877.22 o
  13   1   3       3456.77       4101.31       280.54 o
  13   1   3       1693.42       3159.09       236.83 o
  15   1   3      23725.34      23820.63      1104.37 o
  15   1   3      17996.16      20325.10       952.76 o
  17   1   3      10063.17      10660.84       534.88 o
  17   1   3       2946.50       7281.90       394.74 o
  19   1   3       4378.55       4004.69       281.35 o
  19   1   3       4520.85       4346.09       293.05 o
  21   1   3       1132.24       1775.89       215.28 o
  21   1   3        781.30       1616.88       220.13 o
  23   1   3        839.54        926.63       215.28 o
  23   1   3        722.48        629.34       220.08 o
  25   1   3       2711.46       2875.56       266.27 o
  25   1   3       2373.36       2600.86       256.66 o
  27   1   3       1823.73       2171.59       264.24 o
  27   1   3       2236.22       2270.18       260.44 o
  29   1   3       3187.41       3988.44       371.91 o
  29   1   3       3548.50       3762.76       366.70 o
  31   1   3        129.68        277.98       305.74 o
  31   1   3       1146.50        975.40       301.65 o
  33   1   3        549.29        832.41       325.44 o
  33   1   3        973.68        950.78       310.64 o
  35   1   3       1916.66       2219.43       363.34 o
  35   1   3       2681.86       2322.07       375.11 o
  37   1   3       1501.35       1298.01       368.32 o
  37   1   3        901.41       1273.40       373.52 o
  39   1   3       1052.52        964.65       384.74 o
  39   1   3        535.27        794.87       410.58 o
  41   1   3        557.28        150.43       423.82 o
  41   1   3        403.35        609.24       444.16 o
  43   1   3        501.26        346.84       453.71 o
  43   1   3        242.52        421.44       490.08 o
  45   1   3       1241.26       1428.98       539.95 o
  45   1   3        479.23        934.29       544.74 o
   1   3   3       2011.67       3440.44       187.33 o
   1   3   3       4568.05       4743.38       300.80 o
   3   3   3       2210.25       4570.99       360.93 o
   3   3   3       6651.86       6567.37       277.08 o
   5   3   3       1360.81       1711.25       161.53 o
   5   3   3       1358.04        837.77       278.36 o
   7   3   3       3308.06       3918.84       241.70 o
   7   3   3       2860.74       3951.24       293.37 o
   9   3   3       5384.06       4668.52       268.66 o
   9   3   3       2532.77       4009.21       271.33 o
  11   3   3        616.13       4786.42       305.99 o
  11   3   3       6550.77       7131.91       379.05 o
  13   3   3       5485.88       5634.65       329.01 o
  13   3   3       5310.06       5032.33       308.58 o
  15   3   3       4611.01       9058.58       472.56 o
  15   3   3      11403.46      12014.81       594.71 o
  17   3   3      18809.67      17757.43       849.23 o
  17   3   3      18252.48      17201.85       815.63 o
  19   3   3       4214.80       6319.59       372.25 o
  19   3   3       8742.81       8347.45       457.45 o
  21   3   3       3374.34       3353.73       263.74 o
  21   3   3       1536.07       2951.13       262.28 o
  23   3   3        587.78        361.70       221.35 o
  23   3   3        656.18       1035.57       220.97 o
  25   3   3       2693.41       2602.90       260.37 o
  25   3   3       3100.53       2885.59       278.92 o
  27   3   3       1431.66       2021.49       291.63 o
  27   3   3       1349.08       1806.19       260.23 o
  29   3   3       1656.62       2278.86       332.06 o
  29   3   3       2771.90       2325.23       326.94 o
  31   3   3       2410.28       1927.53       325.05 o
  31   3   3       2316.58       1950.23       340.18 o
  33   3   3       1462.04       1520.68       346.05 o
  33   3   3       1410.84       1074.71       324.91 o
  35   3   3        427.37        947.69       364.59 o
  35   3   3       1036.13       1108.34       389.37 o
  37   3   3       2191.72       1668.04       406.56 o
  37   3   3       2494.90       2067.46       393.38 o
  39   3   3       1647.74       1038.66       438.66 o
  39   3   3       1725.81       1482.33       407.61 o
  41   3   3        734.40        722.77       477.97 o
  41   3   3        802.04        930.29       419.81 o
  43   3   3        798.99       1025.08       703.73 o
  43   3   3       1197.47        985.31       467.59 o
  45   3   3       2601.35       2378.17       545.56 o
  45   3   3       2118.13       3026.66       819.37 o
   1   5   3       6719.82       7151.26       488.16 o
   1   5   3       6880.65       7188.81       297.84 o
   3   5   3       1471.09       3202.06       185.32 o
   3   5   3       2775.45       3717.62       320.24 o
   5   5   3       1158.03       2902.54       178.43 o
   5   5   3       3464.02       3978.59       297.02 o
   7   5   3       3573.79       2934.99       220.31 o
   7   5   3       2923.71       2770.47       252.61 o
   9   5   3       1290.70       1519.66       186.74 o
   9   5   3        837.70       1192.24       212.18 o
  11   5   3        847.85       1469.43       245.39 o
  11   5   3        715.21        253.10       205.01 o
  13   5   3       1240.58       1784.03       208.59 o
  13   5   3       3078.62       3673.43       264.20 o
  15   5   3       2598.22       3984.00       273.76 o
  15   5   3       3387.49       4347.49       293.45 o
  17   5   3      11261.52      10769.14       539.60 o
  17   5   3       4106.39       7369.56       412.74 o
  19   5   3      14117.04      12535.85       622.94 o
  19   5   3      13836.69      12944.14       645.94 o
  21   5   3       5085.85       3803.94       287.11 o
  21   5   3       4671.80       4432.87       301.20 o
  23   5   3       1239.90       1182.97       217.54 o
  23   5   3        869.60       1183.85       236.44 o
  25   5   3        889.72        869.22       225.08 o
  25   5   3       1835.87       1651.20       322.03 o
  27   5   3       2119.32       1947.82       290.61 o
  27   5   3       2001.34       1968.93       264.41 o
  29   5   3        788.74        264.22       299.78 o
  29   5   3         56.41        434.32       249.99 o
  31   5   3       1348.03        972.73       462.01 o
  31   5   3        955.86       1049.82       316.59 o
  33   5   3        863.58       1263.04       527.85 o
  33   5   3        600.30       1104.12       341.81 o
  35   5   3       1496.16       1255.39       360.97 o
  35   5   3        607.39        918.16       549.06 o
  37   5   3       2153.41       1837.41       602.49 o
  37   5   3       2094.96       2023.98       390.27 o
  39   5   3        999.16       1040.52       417.06 o
  39   5   3       1220.43        936.92       644.48 o
  41   5   3       1159.88       1667.81       472.50 o
  41   5   3        702.76        473.90       681.46 o
  43   5   3       2464.75       2948.74       543.99 o
  43   5   3       1358.28       2342.99       743.48 o
  45   5   3       2280.53       3061.36       864.52 o
  45   5   3       1673.34       1817.13       596.65 o
   1   7   3       4222.15       4384.52       212.88 o
   1   7   3       1680.75       2861.88       383.17 o
   3   7   3       5015.57       5066.29       236.52 o
   3   7   3       4772.08       4444.16       355.96 o
   5   7   3       6317.57       7378.83       308.07 o
   5   7   3       7905.44       7824.51       468.63 o
   7   7   3        465.02       1433.59       218.87 o
   7   7   3       1462.59       1520.77       190.75 o
   9   7   3       1558.50       1363.91       190.65 o
   9   7   3       1645.16       1409.00       179.26 o
  11   7   3        721.04       1105.38       234.91 o
  11   7   3        901.39        952.56       217.82 o
  13   7   3       1320.12        738.91       240.80 o
  13   7   3       1356.94       1267.41       231.53 o
  15   7   3       2913.50       4185.45       291.31 o
  15   7   3       4899.33       4389.62       375.44 o
  17   7   3       3420.97       3301.81       259.21 o
  17   7   3       3695.17       4161.33       294.80 o
  19   7   3       8139.85       6966.21       389.65 o
  19   7   3       2555.82       5295.89       341.35 o
  21   7   3       2483.82       1771.68       227.98 o
  21   7   3        597.87       1397.31       223.03 o
  23   7   3       2132.33       1943.97       243.58 o
  23   7   3       1452.59       1343.49       315.86 o
  25   7   3        740.60        596.65       227.43 o
  25   7   3        658.51        266.89       304.18 o
  27   7   3       1685.39       1723.78       333.27 o
  27   7   3       2310.56       2384.35       276.57 o
  29   7   3         81.58         -3.84       429.44 o
  29   7   3        236.22        177.94       254.92 o
  31   7   3       1644.47       1056.06       284.58 o
  31   7   3       1566.84        695.51       465.60 o
  33   7   3        844.61        209.37       509.88 o
  33   7   3        753.55        350.20       356.22 o
  35   7   3       2630.92       2114.20       399.24 o
  35   7   3       2338.86       2452.33       592.52 o
  37   7   3       2109.30       1754.73       422.58 o
  37   7   3       2369.21       2077.32       622.01 o
  39   7   3       1249.91        603.58       624.17 o
  39   7   3       1234.03        952.32       428.07 o
  41   7   3       1785.20       1519.22       709.55 o
  41   7   3       1719.00       2179.99       482.14 o
  43   7   3       3122.67       3266.85       561.63 o
  43   7   3       3577.17       3000.65       804.29 o
  45   7   3       1295.45       1807.28       858.49 o
   1   9   3       1253.99       1658.96       149.72 o
   1   9   3       1975.79       1797.62       338.36 o
   3   9   3       2251.75       2383.36       166.37 o
   3   9   3        205.63       1272.53       218.68 o
   5   9   3       4198.67       5272.85       361.37 o
   5   9   3       6879.07       7105.25       331.56 o
   7   9   3        851.11        521.80       134.19 o
   7   9   3        778.20        387.82       178.26 o
   9   9   3        716.71        872.52       171.05 o
   9   9   3       1024.08        869.00       182.29 o
  11   9   3       2384.21       2212.61       222.11 o
  11   9   3        459.98       1337.25       244.34 o
  13   9   3       1161.38       1232.52       192.84 o
  13   9   3        730.62        243.13       242.22 o
  15   9   3       6869.18       6662.48       381.63 o
  15   9   3       7297.16       6468.94       481.83 o
  17   9   3       8153.67       7999.41       561.73 o
  17   9   3       4696.12       5980.50       353.42 o
  19   9   3        853.78       1769.75       300.41 o
  19   9   3       1826.98       1349.14       219.55 o
  21   9   3        809.32        486.97       228.44 o
  21   9   3        615.64        476.55       209.90 o
  23   9   3       4294.35       4483.44       324.66 o
  23   9   3       2701.81       2907.39       351.31 o
  25   9   3       1066.28       1047.90       311.38 o
  25   9   3       1084.55       1430.21       270.99 o
  27   9   3       3050.81       3059.89       305.85 o
  27   9   3       3463.89       2464.97       471.86 o
  29   9   3        784.46        942.76       277.92 o
  29   9   3        389.00        687.54       340.15 o
  31   9   3       1122.83       1339.06       492.62 o
  31   9   3       1540.81       1759.87       305.73 o
  33   9   3        404.45        488.86       519.85 o
  33   9   3       1315.68       1707.27       372.17 o
  35   9   3       2124.29       2019.15       592.54 o
  35   9   3       1415.78       1609.44       410.05 o
  37   9   3        783.21        961.82       415.31 o
  37   9   3       1535.97       1362.27       618.00 o
  39   9   3        501.77        650.90       435.64 o
  39   9   3        965.00        197.34       654.86 o
  41   9   3        927.58       1092.24       491.45 o
  41   9   3       1017.51       1034.08       697.88 o
  43   9   3        491.77        909.57       549.46 o
  43   9   3       1487.24       1553.43       767.55 o
  45   9   3       1120.88        380.73       528.42 o
   1  11   3       3233.13       3734.97       205.27 o
   1  11   3       3372.05       2837.50       274.51 o
   3  11   3       1751.70       1558.16       262.84 o
   3  11   3        371.44       1009.93       148.49 o
   5  11   3       2140.64       2323.25       187.12 o
   5  11   3       1475.60       2038.03       238.22 o
   7  11   3        621.83        788.19       180.22 o
   7  11   3        959.03       1004.60       148.01 o
   9  11   3       1714.53       1374.05       190.11 o
   9  11   3        984.10       1215.86       231.93 o
  11  11   3       6160.84       5425.15       332.11 o
  11  11   3       4859.54       4933.49       353.85 o
  13  11   3        499.22        447.86       255.51 o
  13  11   3        393.67        339.56       231.36 o
  15  11   3       7747.27       8468.82       589.83 o
  15  11   3       5819.81       7254.73       404.19 o
  17  11   3      11131.39      11032.03       561.11 o
  17  11   3      13366.79      13177.46       835.65 o
  19  11   3        728.01       1147.96       287.68 o
  19  11   3        462.72        239.12       218.31 o
  21  11   3       1014.42       2277.72       292.55 o
  21  11   3       3051.28       2998.22       350.91 o
  23  11   3       5557.42       5432.12       366.91 o
  23  11   3       5735.90       5556.50       371.05 o
  25  11   3       1967.32       1885.84       262.53 o
  25  11   3        779.88       1519.81       417.57 o
  27  11   3        349.45        656.33       281.65 o
  27  11   3       1422.14       1399.53       435.38 o
  29  11   3       1308.52       1031.74       305.76 o
  29  11   3       1086.74       1233.99       363.13 o
  31  11   3       2334.46       1752.28       325.31 o
  31  11   3       2543.44       2287.41       526.07 o
  33  11   3       2713.36       2698.52       586.52 o
  33  11   3       3134.38       2765.00       351.79 o
  35  11   3       1007.54       1459.50       446.48 o
  35  11   3       1107.10       1430.54       581.43 o
  37  11   3        809.37        399.78       429.70 o
  37  11   3        490.31        220.56       600.89 o
  39  11   3        456.14        799.49       487.73 o
  39  11   3        237.77        117.96       665.27 o
  41  11   3       1525.58       1409.26       721.05 o
  41  11   3       1902.21       1756.52       534.14 o
  43  11   3       1717.68       1872.25       626.28 o
  43  11   3        981.69        202.69       776.85 o
   1  13   3       2274.57       2564.64       180.36 o
   1  13   3       1106.70       1383.28       241.16 o
   3  13   3       3174.19       4148.78       240.97 o
   3  13   3       5832.87       4934.32       428.63 o
   5  13   3       2768.35       3052.29       215.34 o
   5  13   3       3932.43       3297.74       341.55 o
   7  13   3       1576.34       1832.94       193.89 o
   7  13   3       2177.92       1703.19       189.37 o
   9  13   3       1934.37       1199.89       187.74 o
   9  13   3       2287.66       1824.85       249.96 o
  11  13   3       4748.49       4690.84       305.82 o
  11  13   3       5182.95       5087.27       363.13 o
  13  13   3       2508.67       1472.56       214.82 o
  13  13   3        957.64       1576.35       260.40 o
  15  13   3      10842.61      11302.30       743.28 o
  15  13   3      11442.59      10708.31       554.45 o
  17  13   3      11330.63      12055.05       779.45 o
  17  13   3      12961.40      12831.90       635.03 o
  19  13   3       1424.34       1979.40       252.09 o
  19  13   3       3922.92       4155.47       393.38 o
  21  13   3       5190.04       5032.66       392.89 o
  21  13   3       6119.00       5438.21       460.08 o
  23  13   3       2927.09       2945.20       371.94 o
  23  13   3       4678.20       4242.54       328.39 o
  25  13   3       3817.18       3584.52       322.23 o
  25  13   3       3638.40       2759.14       486.45 o
  27  13   3       4621.75       4318.19       353.82 o
  27  13   3        743.73       2776.07       406.40 o
  29  13   3       1261.45       1249.69       381.68 o
  29  13   3       1193.35        620.14       309.84 o
  31  13   3       1091.35       1089.82       498.71 o
  31  13   3        324.09       1023.89       331.70 o
  33  13   3       2221.19       1577.94       536.97 o
  33  13   3       1250.44       1649.80       359.55 o
  35  13   3       1201.65        579.57       583.17 o
  35  13   3       2058.83       1863.68       357.94 o
  37  13   3       1887.53       1972.63       454.05 o
  37  13   3       1469.42       1679.57       632.94 o
  39  13   3       1064.88       1069.98       516.16 o
  39  13   3        971.44        812.47       675.87 o
  41  13   3       1150.67       3006.54       601.15 o
  41  13   3       1737.60       1953.94       715.12 o
  43  13   3       2074.69       2699.41       854.00 o
  43  13   3       2384.94       3420.93       880.55 o
   1  15   3        860.29       1624.90       168.70 o
   1  15   3       1081.52        464.62       192.34 o
   3  15   3       6611.77       6716.63       539.55 o
   3  15   3       7469.79       7681.45       356.91 o
   5  15   3       3979.20       4341.63       250.00 o
   5  15   3       2810.31       3020.27       286.25 o
   7  15   3       2252.87       2557.90       221.65 o
   7  15   3       2102.66        592.16       256.80 o
   9  15   3        954.69       1126.16       236.25 o
   9  15   3        578.18        123.94       177.57 o
  11  15   3       3860.92       3706.82       287.66 o
  11  15   3       5226.42       5415.13       384.42 o
  13  15   3       4513.16       4115.81       305.55 o
  13  15   3       3835.07       5246.46       343.87 o
  15  15   3       6456.88       6825.79       393.20 o
  15  15   3       4651.20       5853.05       465.29 o
  17  15   3       9859.48       8934.14       479.77 o
  17  15   3       6294.57       7403.08       550.27 o
  19  15   3       6101.76       6400.15       442.57 o
  19  15   3       6052.42       6062.18       489.51 o
  21  15   3       2919.55       3070.48       370.86 o
  21  15   3       5049.21       4853.77       388.07 o
  23  15   3        806.11       1030.00       342.75 o
  23  15   3       1969.75       1332.61       267.51 o
  25  15   3        990.54       1207.40       365.41 o
  25  15   3       2351.83       2104.13       454.83 o
  27  15   3       8689.98       8443.41       498.88 o
  27  15   3       8645.89       7746.23       612.50 o
  29  15   3       1162.05       1017.12       304.41 o
  29  15   3        830.80        492.52       325.98 o
  31  15   3       1172.33       1290.81       342.45 o
  31  15   3        684.29       -142.44       491.34 o
  33  15   3       1133.60       1643.46       371.30 o
  33  15   3       1046.57       1165.93       537.22 o
  35  15   3       3539.60       2700.48       574.81 o
  35  15   3       2565.48       3031.90       394.67 o
  35  15   3       2851.10       1967.16       607.16 o
  37  15   3       1708.62       2465.09       658.45 o
  37  15   3       1614.82       1669.45       444.39 o
  37  15   3       1553.14       2835.58       671.60 o
  39  15   3        302.74       1413.97       705.79 o
  39  15   3        657.10       1458.37       671.81 o
  39  15   3       1375.75       1728.73       630.17 o
  41  15   3        639.88        991.77       752.61 o
  41  15   3        220.13        371.16       687.82 o
  41  15   3        196.00        -22.81       706.90 o
  43  15   3       3200.03       3250.07       883.48 o
  43  15   3       3579.01       2590.10       850.54 o
  43  15   3       2499.40        -55.15      1046.55 o
   1  17   3       5879.77       5055.92       345.72 o
   1  17   3       1582.49       2819.33       210.13 o
   3  17   3       1748.30       2208.18       250.44 o
   3  17   3       3987.52       4306.62       246.15 o
   5  17   3       2275.23       1908.67       197.03 o
   5  17   3       1418.48       1904.47       186.70 o
   7  17   3       1387.36       1422.59       225.02 o
   7  17   3       1854.85       1692.95       199.08 o
   9  17   3       2715.97       2499.20       278.87 o
   9  17   3       1124.60       1939.25       267.63 o
  11  17   3       1034.85       1377.30       249.69 o
  11  17   3       1811.66       2413.27       279.81 o
  13  17   3       2573.70       2770.77       273.55 o
  13  17   3       3967.06       4746.33       322.16 o
  15  17   3       6959.09       8525.49       476.49 o
  15  17   3      11841.78      12404.26       652.28 o
  17  17   3        987.66       2776.89       364.13 o
  17  17   3       3663.51       2994.23       273.10 o
  19  17   3       3433.06       4655.13       430.39 o
  19  17   3       3816.81       4219.97       315.28 o
  21  17   3        669.51       1149.70       354.28 o
  21  17   3       1538.69       1484.38       260.22 o
  23  17   3        424.44       -360.29       401.34 o
  23  17   3        500.91        693.69       357.85 o
  25  17   3        889.43        387.39       437.31 o
  25  17   3       2100.67       2724.93       407.41 o
  27  17   3        759.06       2019.06       489.19 o
  27  17   3       4526.92       3741.43       436.25 o
  29  17   3        480.92       -455.37       455.37 o
  29  17   3        232.81        640.97       360.40 o
  31  17   3       1845.15       1738.91       432.64 o
  31  17   3       1373.74        525.71       502.75 o
  33  17   3       1424.43       1591.91       432.24 o
  33  17   3       1437.62        907.49       537.89 o
  33  17   3       1701.82       1225.34       567.01 o
  35  17   3        470.42        760.16       603.20 o
  35  17   3       1444.54       1210.38       606.97 o
  35  17   3        676.68       1071.12       508.22 o
  37  17   3       1747.49       1799.89       661.72 o
  37  17   3       1376.47       2255.95       783.29 o
  37  17   3       1685.80       1243.96       639.38 o
  39  17   3       2610.49       2407.02       729.06 o
  39  17   3       3683.50       2901.28       739.45 o
  39  17   3       2809.04       2431.99       888.70 o
  41  17   3        247.90       -135.16       732.98 o
  41  17   3        583.39       -872.15       958.73 o
  41  17   3        272.04       -333.76       709.59 o
  43  17   3       1257.06       1957.65       928.57 o
   1  19   3      10323.78       9898.89       648.62 o
   1  19   3      11574.67       9981.48       657.77 o
   3  19   3       1795.83       2087.26       298.86 o
   3  19   3       1739.05       1847.31       276.87 o
   5  19   3       4652.96       3892.44       277.99 o
   5  19   3       4864.45       4379.64       385.11 o
   7  19   3       1097.21       1311.53       340.42 o
   7  19   3        612.20       1040.15       336.93 o
   9  19   3       4000.77       4196.19       488.49 o
   9  19   3       4448.24       4708.97       547.46 o
  11  19   3       2190.22       2580.15       415.25 o
  11  19   3       5010.44       5226.62       582.84 o
  13  19   3       1516.42       2006.97       390.31 o
  13  19   3       2681.68       4041.40       504.65 o
  15  19   3      13754.76      14562.18       920.40 o
  15  19   3      15152.51      15194.51       956.33 o
  17  19   3        539.56        562.87       272.23 o
  17  19   3        166.50        294.76       484.42 o
  19  19   3       5227.08       5130.83       449.55 o
  19  19   3       6842.79       7183.53       842.13 o
  21  19   3       1171.93        336.67       509.51 o
  21  19   3       1050.19        315.96       312.99 o
  23  19   3        970.58        239.32       633.00 o
  23  19   3       1001.39       1498.24       535.14 o
  25  19   3       3595.59       2440.15       515.10 o
  25  19   3       3603.32       3493.97       669.66 o
  27  19   3        542.26       -217.12       485.87 o
  27  19   3        917.49        744.75       597.67 o
  29  19   3        297.18       -486.41       486.41 o
  31  19   3       2186.20       1054.41       555.05 o
  31  19   3       1723.50       1350.05       473.96 o
  33  19   3       1105.23        807.59       572.35 o
  33  19   3        603.93        581.97       486.14 o
  35  19   3        806.66        362.06       523.65 o
  35  19   3        914.04        -65.56       600.00 o
  35  19   3       1120.30        275.40       593.21 o
  37  19   3        949.54        863.51       670.88 o
  37  19   3        628.26        787.23       795.51 o
  37  19   3        578.52       -240.39       659.23 o
  39  19   3        731.55        947.72       894.47 o
  39  19   3        928.30        293.90       704.75 o
  39  19   3       1802.77       1299.79       727.16 o
  41  19   3        941.66        536.12       767.37 o
  41  19   3       1253.01       1399.38       778.23 o
  41  19   3       1389.15       -674.07      1016.45 o
   1  21   3       8570.10       8474.74       582.68 o
   1  21   3       5016.17       5435.33       435.40 o
   3  21   3       1594.37       1959.99       293.67 o
   3  21   3       1626.18       1635.45       288.41 o
   5  21   3       2267.74       2450.60       287.19 o
   5  21   3       2730.09       2603.14       232.88 o
   7  21   3        344.25        752.20       345.82 o
   7  21   3       2964.63       2957.04       443.42 o
   9  21   3       3678.35       3956.44       467.80 o
   9  21   3       2224.24       3509.66       496.06 o
  11  21   3       7100.37       6833.78       610.50 o
  11  21   3       6134.43       6303.95       677.68 o
  13  21   3       5079.85       6317.99       507.75 o
  13  21   3       6109.64       6028.00       660.33 o
  15  21   3       8835.61       8554.70       594.36 o
  15  21   3       3382.08       3796.87       535.06 o
  17  21   3        185.32        519.87       294.31 o
  19  21   3       6908.00       7428.05       552.78 o
  19  21   3       6121.58       6094.42       791.28 o
  21  21   3       1200.03        624.00       540.11 o
  21  21   3        931.34        655.21       423.83 o
  23  21   3        168.27       -393.08       558.89 o
  23  21   3        567.18        411.07       417.46 o
  25  21   3       2117.29       1130.19       383.19 o
  25  21   3        861.35       1574.33       614.38 o
  27  21   3       1783.03       1576.11       652.51 o
  27  21   3       1566.08       -348.55       478.93 o
  29  21   3        543.31        539.41       674.00 o
  29  21   3        425.02       -255.85       743.13 o
  31  21   3        486.11       -167.41       712.45 o
  31  21   3        850.01        406.43       550.74 o
  33  21   3        346.27        412.35       588.18 o
  33  21   3        136.94       -179.37       735.20 o
  35  21   3        276.57        353.63       530.43 o
  35  21   3        445.75        401.98       644.66 o
  35  21   3        132.11        540.83       623.60 o
  37  21   3        735.23       2405.08       716.63 o
  37  21   3        685.49        860.92       684.80 o
  37  21   3       1880.90       1733.98       605.45 o
  39  21   3        505.14        470.80       718.25 o
  39  21   3        308.39        900.17       715.91 o
  41  21   3       1681.93       2606.36       849.30 o
  41  21   3       1545.80       1615.12       808.40 o
   1  23   3       2093.35       1525.78       278.40 o
   1  23   3       3931.16       3225.90       442.73 o
   3  23   3       2222.90       2151.98       306.53 o
   3  23   3       1670.63       1590.00       301.48 o
   5  23   3       3870.06       3976.70       381.69 o
   5  23   3       4091.74       5075.29       427.94 o
   7  23   3       6247.91       5021.16       536.07 o
   7  23   3       6812.16       6256.38       490.43 o
   9  23   3        530.91        621.44       381.42 o
   9  23   3       1320.86       1417.89       362.91 o
  11  23   3       1037.94       2045.37       438.97 o
  11  23   3       2932.97       2912.30       412.10 o
  13  23   3       4896.48       6052.47       473.71 o
  13  23   3       3808.25       4045.56       564.21 o
  15  23   3       2025.73       2859.33       345.91 o
  15  23   3       4694.84       4640.11       593.52 o
  17  23   3        673.72        930.82       457.10 o
  17  23   3        383.06        920.92       310.19 o
  19  23   3       5151.43       4475.54       421.66 o
  21  23   3       1749.80       1278.47       350.99 o
  23  23   3        143.45       -347.06       347.06 o
  23  23   3        314.87        156.40       589.37 o
  25  23   3        902.14        204.36       491.73 o
  25  23   3        845.81       -454.13       620.05 o
  27  23   3       1384.11        468.65       516.35 o
  27  23   3       1045.74        636.61       671.79 o
  29  23   3        640.95       -241.57       549.13 o
  29  23   3        549.73       -692.84       692.84 o
  31  23   3       1088.27        112.20       739.90 o
  31  23   3        940.86        194.62       572.43 o
  33  23   3       1236.81       1075.50       798.66 o
  33  23   3        153.71        349.04       616.20 o
  35  23   3        442.81        687.19       663.25 o
  35  23   3        544.81        -35.64       812.20 o
  37  23   3       3199.25       2468.85       734.22 o
  37  23   3       3115.04       3246.44       854.33 o
  39  23   3        111.19       -395.90       738.07 o
  41  23   3       1010.97       1303.65       885.60 o
   1  25   3        526.96        654.29       275.46 o
   1  25   3       1063.56       1298.61       364.01 o
   3  25   3       2782.15       2586.90       344.44 o
   3  25   3       2343.26       1788.94       290.91 o
   5  25   3       2744.51       2969.78       338.64 o
   5  25   3       1166.59       1824.07       305.31 o
   7  25   3       4178.17       4270.80       477.59 o
   7  25   3       2259.05       2460.81       341.16 o
   9  25   3        553.79        753.01       286.56 o
   9  25   3        525.27        478.77       360.85 o
  11  25   3       3527.20       3158.52       378.40 o
  11  25   3       2058.75       2515.73       421.49 o
  13  25   3       3769.17       4876.67       434.26 o
  13  25   3       5645.65       5390.99       657.23 o
  15  25   3       9122.59       8709.95       637.01 o
  15  25   3       9675.32       8865.86       901.72 o
  17  25   3        911.14       1283.01       326.89 o
  17  25   3       1159.29        799.14       463.70 o
  19  25   3       2784.67       2681.35       375.97 o
  21  25   3       1731.22       1374.28       358.65 o
  23  25   3        536.96        -30.74       371.14 o
  25  25   3        740.20        772.26       728.11 o
  27  25   3       1055.31        -31.99       534.59 o
  27  25   3       1300.67       2036.80       740.45 o
  29  25   3        347.11       -441.95       567.77 o
  29  25   3        286.24       -731.70       731.70 o
  31  25   3        928.99       1380.64       802.29 o
  31  25   3        803.15        198.56       599.40 o
  33  25   3       2466.38       1678.23       665.42 o
  33  25   3       2765.80       1496.37       837.33 o
  35  25   3        756.62        300.21       840.28 o
  35  25   3        495.96        955.52       894.66 o
  37  25   3       1699.79       2676.11       769.02 o
  37  25   3        535.34       -367.69       871.42 o
  39  25   3        449.70       1454.83       800.60 o
   1  27   3        939.29        525.60       374.92 o
   1  27   3        919.72        861.01       304.75 o
   3  27   3       1278.98       1296.31       371.15 o
   3  27   3        527.12       1075.15       284.98 o
   5  27   3        698.08        781.79       300.74 o
   5  27   3       1022.68        788.58       283.38 o
   7  27   3       2338.61       2284.45       328.30 o
   7  27   3       2684.66       2577.09       425.88 o
   9  27   3        592.25       -107.13       371.34 o
   9  27   3        888.03        826.65       307.56 o
  11  27   3       4196.16       3762.20       494.93 o
  11  27   3       4702.76       4697.40       452.27 o
  13  27   3       7844.05       9874.57       806.41 o
  13  27   3       6716.58       5336.88       476.52 o
  15  27   3       5883.62       6683.70       515.79 o
  15  27   3       2441.00       2853.94       391.91 o
  17  27   3       1207.42       1191.22       336.48 o
  17  27   3       1007.36       1517.91       365.00 o
  19  27   3        819.09       1216.69       346.82 o
  19  27   3       1042.65        902.05       497.60 o
  21  27   3       2014.45       1965.19       386.78 o
  23  27   3       2923.79       2208.01       426.18 o
  25  27   3        299.40         55.41       758.28 o
  27  27   3       1573.45       1176.07       579.60 o
  29  27   3        418.82       -873.59       873.59 o
  31  27   3       1358.91       1145.40       647.72 o
  33  27   3       1880.78       1771.67       701.41 o
  33  27   3       1111.67        259.14       610.78 o
  35  27   3       1105.43       1100.03       736.00 o
  35  27   3       1408.55        484.91       661.79 o
  37  27   3        676.07        -75.40       707.91 o
  37  27   3       1410.40       1132.73       912.15 o
  37  27   3        610.64       1695.00       769.16 o
  39  27   3        434.69        513.07       834.97 o
   1  29   3        484.89         80.49       373.55 o
   1  29   3        210.25        813.44       292.34 o
   3  29   3        726.21       1322.50       539.23 o
   3  29   3        808.61        916.08       307.54 o
   5  29   3       1864.72       1307.49       337.58 o
   5  29   3       2765.62       1906.04       321.59 o
   7  29   3       1514.78       1724.46       407.65 o
   7  29   3        719.45       1010.34       315.92 o
   9  29   3       1671.04       1739.21       330.44 o
   9  29   3       1189.94       1588.71       418.30 o
  11  29   3       4719.44       4875.44       365.74 o
  11  29   3       4616.75       4286.03       524.98 o
  13  29   3       3220.79       4250.29       410.79 o
  13  29   3        501.63        797.95       264.42 o
  15  29   3       2213.88       1649.94       290.27 o
  15  29   3       2271.22       3058.97       369.83 o
  17  29   3        529.66        355.02       351.97 o
  17  29   3        729.01       1160.05       328.34 o
  19  29   3       1972.53        736.60       356.53 o
  19  29   3       2450.22       1931.37       560.11 o
  21  29   3       4846.84       4510.86       475.05 o
  23  29   3       2305.79       1218.99       404.61 o
  25  29   3       1909.84       1196.52       438.63 o
  27  29   3       1692.07       1497.82       463.89 o
  29  29   3       1332.82       1005.51       649.09 o
  31  29   3       1401.93        844.38       679.42 o
  33  29   3        923.26       -142.85       701.96 o
  35  29   3        475.99       1263.10       754.58 o
  37  29   3       2255.41       2557.41       837.16 o
   1  31   3        369.57        -27.89       289.68 o
   1  31   3        329.04       -396.99       396.99 o
   3  31   3        919.65        985.24       310.65 o
   3  31   3        704.33        527.20       407.53 o
   5  31   3       2960.27       2466.82       475.63 o
   5  31   3       2535.82       2430.74       346.34 o
   7  31   3        628.05        855.52       400.79 o
   7  31   3        648.02        922.99       319.57 o
   9  31   3       1922.75       2586.73       464.74 o
   9  31   3       1871.69       1781.29       289.17 o
  11  31   3       4923.61       5654.39       497.54 o
  11  31   3       4160.97       3910.43       339.93 o
  13  31   3        868.42       1671.49       456.68 o
  13  31   3       1347.99       1576.01       351.92 o
  15  31   3       2317.69       3198.15       394.22 o
  15  31   3       1684.01       1436.08       304.63 o
  17  31   3        578.61       1123.14       354.98 o
  17  31   3        660.15        669.84       300.46 o
  19  31   3       2070.03       2056.10       396.71 o
  19  31   3       1696.19       1632.03       408.74 o
  21  31   3       2059.72       2115.56       417.39 o
  23  31   3        999.59        555.61       434.13 o
  25  31   3       1035.48        360.60       438.98 o
  27  31   3        932.25        591.75       618.56 o
  29  31   3       1267.05       1153.74       655.72 o
  31  31   3        496.99        851.92       700.66 o
  33  31   3        473.01        720.27      1056.55 o
  35  31   3        135.15       1235.76      1054.81 o
  37  31   3       1290.53       3496.61       927.51 o
   1  33   3        297.42       -189.87       415.73 o
   1  33   3        264.49        461.39       323.30 o
   3  33   3       1417.43       1462.73       331.33 o
   3  33   3       1271.71       1775.16       474.13 o
   5  33   3       2015.27       1224.38       336.30 o
   5  33   3       1852.74       1787.35       694.56 o
   7  33   3        600.65        286.14       471.17 o
   7  33   3        762.38        961.28       443.04 o
   9  33   3       1125.11       1022.63       347.55 o
   9  33   3       1561.24        928.43       437.09 o
  11  33   3       1808.11       1719.26       506.97 o
  11  33   3       3079.20       2965.71       495.99 o
  13  33   3       1533.06        935.78       447.63 o
  13  33   3       2560.84       3097.53       588.45 o
  15  33   3        851.01       1457.28       346.40 o
  15  33   3        244.80        156.60       521.75 o
  17  33   3        705.02       1138.30       371.68 o
  17  33   3       1143.57       1735.43       576.67 o
  19  33   3       1646.20       2058.62       414.30 o
  19  33   3       1167.82       1319.39       599.53 o
  21  33   3       2218.50       2491.56       462.08 o
  21  33   3       2363.38       3193.49       712.05 o
  23  33   3       1536.13       1119.25       455.06 o
  25  33   3        146.32       -188.31       456.44 o
  27  33   3       1454.62       1328.39       671.61 o
  29  33   3       2439.47       1924.29       705.24 o
  31  33   3       1568.57       1194.46       746.85 o
  33  33   3        719.88       1779.69       813.45 o
  35  33   3       2946.51       5272.52       968.69 o
   1  35   3        298.74        239.95       447.26 o
   3  35   3       1233.06       1724.57       477.79 o
   5  35   3       2745.72       1779.65       519.22 o
   5  35   3       2885.36       3095.91       825.73 o
   7  35   3        300.18       -299.36       682.01 o
   7  35   3        692.15        499.18       475.90 o
   9  35   3        933.69        984.48       728.46 o
   9  35   3       1028.66       1077.98       511.49 o
  11  35   3       1045.33       1528.70       537.20 o
  11  35   3       1427.21       3116.67       441.89 o
  13  35   3       3558.48       5321.27       644.83 o
  13  35   3       4313.01       4266.34       669.76 o
  15  35   3        380.22       1211.76       390.83 o
  15  35   3        973.35        927.12       561.76 o
  17  35   3       1603.36       2352.34       500.73 o
  17  35   3       1836.21       1820.21       603.30 o
  19  35   3        238.54        327.13       592.36 o
  19  35   3        667.33        491.07       479.99 o
  21  35   3       1451.81       1368.43       577.99 o
  21  35   3        527.12        899.75       614.87 o
  23  35   3        711.88       -368.65       593.70 o
  25  35   3       1061.56       -434.10       641.77 o
  27  35   3        855.44       2192.99       883.28 o
  27  35   3       1171.06        793.37       671.79 o
  29  35   3       1010.73       1371.68       733.70 o
  29  35   3         49.02        733.27       907.22 o
  31  35   3        229.14       1127.16       963.15 o
  31  35   3        863.94       2202.18       794.13 o
  33  35   3        575.02       1201.66      1058.52 o
  33  35   3        682.31       2167.78       858.98 o
  35  35   3       1751.20       2161.28      1186.96 o
   1  37   3        545.76        585.54       485.86 o
   3  37   3       2127.58       1749.14       534.76 o
   5  37   3       1714.94       1654.51       769.00 o
   7  37   3       1443.68       1694.79       819.90 o
   9  37   3       1329.37       1246.20       826.41 o
  11  37   3        986.80        916.44       840.30 o
  13  37   3       4183.64       3653.06       973.47 o
  15  37   3       1520.45       1962.46       935.52 o
  17  37   3       1644.38       2225.60       947.01 o
  19  37   3        245.60        414.37       928.77 o
  21  37   3        374.63        539.38       945.73 o
  23  37   3        876.11       1288.02      1024.44 o
  25  37   3        737.07       1066.15       694.37 o
  27  37   3        875.75        873.28       916.75 o
  27  37   3        869.31       2163.85       756.91 o
  29  37   3        170.98       1610.12       777.81 o
  29  37   3        227.68        476.01       987.92 o
  31  37   3        895.19       1415.68      1086.54 o
  31  37   3        683.79       1193.56       831.67 o
  33  37   3        294.76       2637.57       962.30 o
   1  39   3       2970.80       2158.18       577.78 o
   3  39   3       2710.63       2340.73       588.58 o
   5  39   3        812.71        521.37       781.06 o
   7  39   3       1272.38        639.99       799.15 o
   9  39   3       1812.54       1987.92       867.20 o
  11  39   3       3366.30       2500.21       938.06 o
  13  39   3       2989.28       2932.07       984.77 o
  15  39   3       1509.25       2233.84       973.22 o
  17  39   3       2910.74       2890.23      1030.38 o
  19  39   3        919.39       1257.15      1004.30 o
  21  39   3        792.95       1020.85      1025.88 o
  23  39   3        594.77        815.97      1035.64 o
  25  39   3        267.22        987.93      1067.37 o
  27  39   3        527.21       1245.67      1160.43 o
  27  39   3        365.15        155.09      1013.31 o
  29  39   3        723.43        886.90      1177.92 o
  29  39   3        953.93        445.32      1062.42 o
  31  39   3        334.52        656.07      1124.19 o
  31  39   3        512.47        846.12      1270.70 o
   1  41   3        141.52        142.81       105.94 o
   3  41   3       1699.77       1360.73       133.29 o
   5  41   3        668.34        553.55       118.98 o
   7  41   3        902.72        327.99       843.46 o
   9  41   3       1273.52       1358.98       857.84 o
  11  41   3        613.66        441.39       138.61 o
  13  41   3         84.03        191.48       107.42 o
  15  41   3       1537.91       1796.80       996.83 o
  17  41   3       3113.04       3744.17      1109.18 o
  19  41   3       1220.83       1410.42      1043.05 o
  21  41   3       2606.01       2830.81      1133.52 o
  23  41   3        314.04        636.46      1091.45 o
  25  41   3        138.55        216.81      1128.37 o
  25  41   3        102.75       -754.14       957.69 o
  27  41   3        985.84        763.63      1198.82 o
  27  41   3       1274.44       1587.67      1072.04 o
  29  41   3        413.23        699.33      1310.29 o
   1  43   3        861.25        638.74       128.24 o
   3  43   3       1454.19       1574.10       142.69 o
   5  43   3        510.12        322.92       121.65 o
   7  43   3        650.29        506.70       127.66 o
   9  43   3        479.52        275.04        73.38 o
  11  43   3        405.09        269.22        81.76 o
  13  43   3       3684.36       3230.22       188.11 o
  15  43   3         51.32         39.17       119.19 o
  17  43   3       1000.45        886.61       141.79 o
  19  43   3       1404.53       1437.28      1123.42 o
  21  43   3       1400.21       3432.90      1202.23 o
  23  43   3       1305.66       1457.07      1224.38 o
  25  43   3        347.95        157.27      1251.46 o
  27  43   3        612.36       1130.14      1341.40 o
   1  45   3        254.05        202.60       130.34 o
   3  45   3         75.76         -1.44       125.15 o
   5  45   3        274.46        273.05       126.73 o
   7  45   3        288.31        377.75       133.03 o
   9  45   3        399.65        353.56       147.51 o
  11  45   3        596.94        527.11       157.35 o
  13  45   3        313.65        226.89       148.66 o
  15  45   3        431.27        494.77       133.33 o
  17  45   3         22.29        168.42       140.83 o
  19  45   3       1147.97       1058.06       161.29 o
  21  45   3       1503.69       1288.37       182.45 o
  23  45   3        180.32        358.27       166.66 o
  25  45   3        433.16        842.37       192.85 o
   1  47   3        776.72        732.09       140.13 o
   3  47   3        322.60        350.59       137.61 o
   5  47   3         62.46        131.43       139.16 o
   7  47   3        602.13        608.28       145.56 o
   9  47   3        744.98        468.09       154.79 o
  11  47   3        121.15         -3.48       148.55 o
  13  47   3         24.47         64.47       150.97 o
  15  47   3        167.46        237.90       144.16 o
  17  47   3       1042.81       1316.01       164.02 o
  19  47   3        193.07        616.53       161.84 o
  21  47   3         16.28        131.48       181.68 o
  23  47   3        733.75        474.81       197.17 o
   1  49   3        134.29        214.57       159.87 o
   3  49   3        435.43        414.29       151.79 o
   5  49   3          1.18        231.82       144.86 o
   7  49   3        388.50        451.60       147.13 o
   9  49   3        205.05        371.47       147.28 o
  11  49   3        210.16        371.00       164.38 o
  13  49   3         60.59        135.04       168.50 o
  15  49   3        202.76        209.71       171.88 o
  17  49   3        811.26        930.16       195.66 o
  19  49   3        223.90        418.82       186.83 o
   1  51   3         59.84       -102.76       179.08 o
   3  51   3        583.00        301.87       168.21 o
   5  51   3        552.15        478.96       167.70 o
   7  51   3         74.22        111.65       158.91 o
   9  51   3         50.63       -120.08       151.57 o
  11  51   3        311.37        363.13       182.94 o
  13  51   3        380.93        627.62       198.72 o
  15  51   3        249.76        122.00       202.23 o
  17  51   3        204.60        248.25       499.06 o
   1  53   3        134.02        244.72       194.53 o
   3  53   3         85.19        -16.57       192.23 o
   5  53   3         83.65       -104.26       164.86 o
   7  53   3        288.77        247.17       173.99 o
   9  53   3        324.14        588.65       174.80 o
  11  53   3        275.34        379.84       201.79 o
   0   0   4       8744.84       6921.06       995.96 o
   4   0   4       4347.78       3404.08       420.49 o
   8   0   4       2157.83       1737.67       352.88 o
  12   0   4       1736.10       1093.32       232.88 o
  16   0   4       2411.89       2058.10       294.60 o
  20   0   4       2690.83       4249.79       426.28 o
  24   0   4       1413.04       1627.19       292.83 o
  28   0   4        169.42        195.68       357.42 o
  32   0   4        465.72        551.77       400.66 o
  36   0   4        708.31        923.90       488.18 o
   2   2   4       2051.07       1588.53       294.44 o
   4   2   4       2101.46       1872.24       290.02 o
   4   2   4        509.97       1678.89       346.99 o
   6   2   4       1448.97       1442.75       333.74 o
   8   2   4       1666.12       1406.58       336.48 o
   8   2   4        931.92       1737.22       343.32 o
  10   2   4       1927.48       1542.14       239.04 o
  12   2   4        983.52       1585.56       237.55 o
  12   2   4        482.83        678.97       234.26 o
  14   2   4        790.62       1014.18       268.05 o
  16   2   4       1525.47       1649.14       290.92 o
  16   2   4       1027.98       1121.76       291.92 o
  18   2   4       3551.51       2853.23       354.98 o
  20   2   4       5653.95       4836.85       365.40 o
  20   2   4       5457.87       4317.83       408.72 o
  22   2   4       6414.18       5891.34       408.38 o
  24   2   4       3537.97       3549.76       344.29 o
  24   2   4       1670.68       2791.18       312.45 o
  26   2   4        351.29        328.75       347.86 o
  28   2   4        474.55        495.82       369.19 o
  28   2   4        321.94        610.03       305.91 o
  30   2   4        275.65        434.71       378.75 o
  32   2   4        390.31         78.55       397.19 o
  32   2   4        407.33        459.73       316.49 o
  34   2   4        223.23        637.58       455.37 o
  36   2   4        475.37       1733.48       508.05 o
  36   2   4        338.92        811.27       409.42 o
   0   4   4       7207.09       5416.57       434.63 o
   2   4   4        976.20       1560.14       339.02 o
   2   4   4        411.66        278.51       303.12 o
   4   4   4       1160.96       1049.53       335.07 o
   4   4   4        924.92       1125.35       324.44 o
   6   4   4       1918.26       1560.62       356.67 o
   6   4   4       2133.86       1574.87       279.25 o
   8   4   4        578.75       1034.94       322.81 o
   8   4   4        432.27       1137.99       168.64 o
  10   4   4        927.76       1138.02       190.71 o
  10   4   4       1512.14       1891.07       365.07 o
  12   4   4        785.06        564.76       219.83 o
  12   4   4        659.26       1804.55       260.47 o
  14   4   4        378.55       1547.51       271.46 o
  14   4   4        837.88       1248.47       230.97 o
  16   4   4       1481.46       1193.86       247.15 o
  16   4   4       1341.92        602.82       272.39 o
  18   4   4       2482.12       2377.35       292.56 o
  18   4   4       3525.22       2633.29       342.50 o
  20   4   4        915.30       2441.74       322.49 o
  20   4   4       3112.53       2884.01       374.49 o
  22   4   4       7097.23       6214.45       518.69 o
  22   4   4       6184.55       6072.71       487.33 o
  24   4   4       6968.13       5354.74       478.99 o
  24   4   4       5429.05       4894.19       478.28 o
  26   4   4        381.54        531.47       302.45 o
  26   4   4        784.86        791.24       383.91 o
  28   4   4        497.64        935.62       326.61 o
  28   4   4       1176.29       1432.97       396.82 o
  30   4   4        351.03        754.48       428.80 o
  30   4   4        225.49        651.39       344.45 o
  32   4   4        429.13        506.62       363.04 o
  32   4   4        676.48       1049.36       461.23 o
  34   4   4        320.94        242.32       495.92 o
  34   4   4        121.97        809.68       622.92 o
  36   4   4       1096.01       1463.32       550.68 o
  36   4   4       1001.76        443.53       504.77 o
   2   6   4        836.89        720.30       308.68 o
   2   6   4        885.23        156.64       302.39 o
   4   6   4        897.70        632.82       315.90 o
   4   6   4       1017.63       1144.65       340.93 o
   6   6   4        985.26       1229.19       285.82 o
   6   6   4        662.50       1110.78       263.89 o
   8   6   4        706.77        839.00       153.96 o
   8   6   4        616.87        587.75       337.29 o
  10   6   4        670.64       1099.00       360.43 o
  10   6   4       1412.82       1900.85       226.84 o
  12   6   4        727.29        687.53       218.74 o
  12   6   4        753.40        686.08       355.42 o
  14   6   4       1778.50       2038.15       305.19 o
  14   6   4       2080.79       1761.15       247.09 o
  16   6   4       1328.10       1296.98       293.72 o
  16   6   4       1026.95        881.23       257.89 o
  18   6   4       1010.37       1508.31       287.77 o
  18   6   4       1308.11       1323.43       303.62 o
  20   6   4        928.30       1545.00       273.06 o
  20   6   4       1721.43       2238.59       320.03 o
  22   6   4       2436.23       4029.40       419.67 o
  22   6   4       4451.25       3897.35       350.80 o
  24   6   4       4956.86       5064.53       475.23 o
  24   6   4       6848.09       5425.51       514.57 o
  26   6   4       1483.81        909.55       378.53 o
  26   6   4       1218.71       1827.62       313.94 o
  28   6   4       1944.77       1752.32       442.40 o
  28   6   4       1934.12       1814.84       332.10 o
  30   6   4        816.68        826.22       459.26 o
  30   6   4        545.65        578.16       349.55 o
  32   6   4        987.26       1006.44       483.64 o
  32   6   4        922.30        221.83       365.22 o
  34   6   4        651.16        294.77       401.89 o
  34   6   4        692.47        556.22       523.27 o
  36   6   4        969.85       1894.90       612.33 o
  36   6   4        678.06       1289.88       494.38 o
   0   8   4       3343.20       3109.61       476.08 o
   2   8   4        239.71        954.53       509.23 o
   2   8   4        515.62        206.73       324.74 o
   4   8   4        903.02        719.65       488.54 o
   4   8   4        806.29        343.93       492.93 o
   6   8   4       1644.54       1433.78       347.22 o
   6   8   4       1224.08       1746.25       557.66 o
   8   8   4        626.17        451.09       130.12 o
   8   8   4        625.61        950.75       360.29 o
  10   8   4       2524.00       2173.12       411.52 o
  10   8   4       2858.17       2949.00       267.19 o
  12   8   4        570.98        523.79       231.83 o
  12   8   4        728.92        739.81       367.18 o
  14   8   4        666.70        389.66       253.27 o
  14   8   4       1488.03       1454.47       284.96 o
  16   8   4        833.78       1065.03       292.03 o
  16   8   4       1011.10       1270.27       266.02 o
  18   8   4       3951.78       3668.54       340.50 o
  18   8   4       1841.77       1885.95       318.18 o
  20   8   4       2842.99       2928.25       322.78 o
  20   8   4       2621.10       1560.13       279.95 o
  22   8   4       1850.80       2319.44       314.87 o
  22   8   4       2909.35       3556.97       352.38 o
  24   8   4       2900.62       2558.90       342.06 o
  24   8   4       1030.75       2609.41       354.26 o
  26   8   4       1452.40       1742.44       358.86 o
  26   8   4       1355.02       1449.30       318.23 o
  28   8   4       1199.19       1382.49       344.11 o
  28   8   4        615.64       1123.11       454.03 o
  30   8   4        933.95       1188.77       363.76 o
  30   8   4        742.93        852.10       475.24 o
  32   8   4        491.67       1291.23       523.79 o
  32   8   4        816.18        117.94       374.14 o
  34   8   4        228.46       1589.42       576.11 o
  34   8   4        409.77        460.04       412.75 o
  36   8   4       1723.55       1507.33       494.41 o
  36   8   4       1923.29       1067.54       931.24 o
   2  10   4        355.85        384.49       497.16 o
   2  10   4        291.82        241.46       350.53 o
   4  10   4        958.64        779.34       547.16 o
   4  10   4        689.66        921.93       357.05 o
   6  10   4       1566.79       2105.55       605.59 o
   6  10   4       2157.94       2255.94       604.86 o
   8  10   4       1477.93       1191.33       582.24 o
   8  10   4        707.98       1907.47       432.87 o
  10  10   4       2245.40       2081.10       277.55 o
  10  10   4       2131.54       3067.35       462.65 o
  12  10   4       2405.33       2375.24       265.66 o
  12  10   4        387.61       1448.12       419.37 o
  14  10   4        547.92        756.99       262.86 o
  14  10   4        314.33        428.68       391.70 o
  16  10   4       1408.31       3216.11       364.16 o
  16  10   4       3288.59       3481.43       328.72 o
  18  10   4       4773.21       4701.55       385.82 o
  18  10   4       5548.40       4571.49       432.10 o
  20  10   4       2198.66       1083.51       339.54 o
  20  10   4       1149.41       1901.39       325.31 o
  22  10   4       4712.87       3940.81       360.78 o
  22  10   4       4752.51       3832.38       376.31 o
  24  10   4        935.29        685.93       321.03 o
  24  10   4       1142.05       1162.19       348.91 o
  26  10   4       1693.25       1889.86       336.54 o
  26  10   4       1348.85       2051.33       468.03 o
  28  10   4        689.72        884.50       354.62 o
  28  10   4        638.95       1496.55       532.27 o
  30  10   4        405.86       1012.93       384.80 o
  32  10   4        365.81       1554.04       614.14 o
  32  10   4        289.31        754.91       504.04 o
  34  10   4        302.53        121.02       425.01 o
  34  10   4        321.83        209.25       662.87 o
  36  10   4       1399.41       1638.51      1102.72 o
   0  12   4        578.82        693.99       376.46 o
   2  12   4        377.43        354.72       354.33 o
   2  12   4        462.88        -94.68       331.63 o
   4  12   4       1384.80       1127.10       379.19 o
   4  12   4       1723.97        929.55       587.94 o
   6  12   4       2915.96       2354.09       616.25 o
   6  12   4       2889.54       2377.78       680.15 o
   8  12   4       3128.93       2281.00       686.35 o
   8  12   4       2282.12       2321.04       643.75 o
  10  12   4       3103.06       2843.77       465.13 o
  10  12   4       3983.81       2894.06       399.87 o
  12  12   4       6109.47       5067.47       439.94 o
  12  12   4       4910.54       5397.20       484.65 o
  14  12   4       1169.09        945.76       423.61 o
  14  12   4       1752.76       1339.06       438.37 o
  16  12   4       5055.06       5516.06       473.02 o
  16  12   4       5027.40       5694.55       502.32 o
  18  12   4       2284.55       2249.32       353.43 o
  18  12   4        731.48       2839.67       347.70 o
  20  12   4        158.39       1197.40       361.99 o
  20  12   4        586.36        788.72       449.67 o
  22  12   4       2994.58       3130.74       431.46 o
  22  12   4       2862.26       3930.64       426.68 o
  24  12   4       1376.98       1350.35       475.82 o
  24  12   4       1475.42       1089.23       338.62 o
  26  12   4        711.69        868.55       346.91 o
  26  12   4        382.63       1214.28       526.83 o
  28  12   4        506.45        421.01       349.76 o
  28  12   4        713.07       2113.11       580.23 o
  30  12   4       1343.49       1132.39       376.62 o
  30  12   4       1361.35       3094.70       628.57 o
  32  12   4        656.20        807.50       399.78 o
  32  12   4       1077.59       -435.42       768.44 o
  34  12   4        269.99        404.66       434.66 o
  34  12   4        328.42       -860.04       860.04 o
   2  14   4        539.64         -4.84       371.37 o
   2  14   4        526.76       -381.22       423.39 o
   4  14   4       1688.10       1158.51       396.95 o
   6  14   4       2101.12       2165.99       631.96 o
   8  14   4       3299.18       2809.22       692.48 o
  10  14   4       4139.65       3993.73       394.47 o
  12  14   4       4983.89       6200.17       487.78 o
  14  14   4       1803.24       1763.37       289.99 o
  16  14   4       3229.10       3763.47       416.44 o
  18  14   4       1432.98       1299.98       299.26 o
  18  14   4       2176.63       1718.63       569.40 o
  20  14   4        221.52        312.50       429.01 o
  20  14   4        228.98         23.58       345.40 o
  22  14   4       4016.50       2992.70       498.95 o
  22  14   4       4467.92       3411.92       454.19 o
  24  14   4        930.34        881.12       342.35 o
  24  14   4        903.81       1070.13       652.82 o
  26  14   4        641.13        879.68       358.78 o
  26  14   4        813.90       1241.98       693.31 o
  28  14   4       1083.33        653.81       362.93 o
  28  14   4       1152.29       1099.87       718.57 o
  30  14   4        723.51        415.68       390.73 o
  30  14   4        202.51        640.55       726.30 o
  32  14   4       1272.12       1031.03       694.07 o
  32  14   4       1310.20       1001.99       812.76 o
  34  14   4        447.50        390.98       526.12 o
  34  14   4        520.71       -335.31       931.09 o
   0  16   4       1426.47        988.02       389.47 o
   2  16   4        435.19        179.03       304.00 o
   2  16   4        318.60       -301.34       301.34 o
   4  16   4       1722.14       1353.84       314.24 o
   4  16   4       1238.12        990.90       495.18 o
   6  16   4       3246.82       2897.93       421.60 o
   8  16   4       3147.95       2638.98       426.58 o
  10  16   4       2327.74       4227.78       483.04 o
  12  16   4       5697.20       6053.00       419.95 o
  14  16   4        707.03       1611.87       354.60 o
  16  16   4       2300.03       2386.56       300.17 o
  18  16   4       2330.85       1694.33       296.96 o
  20  16   4        142.36         87.08       350.83 o
  22  16   4       1891.39        967.60       394.40 o
  22  16   4        245.31        744.59       664.96 o
  24  16   4       1319.92       1017.60       336.68 o
  24  16   4       1448.57       1380.55       675.44 o
  26  16   4        754.21        797.19       359.83 o
  26  16   4       1253.75       1813.61       746.87 o
  28  16   4        924.61       1554.21       772.51 o
  28  16   4        861.39        952.76       383.04 o
  30  16   4        192.69       -578.48       753.07 o
  30  16   4        240.82       -169.03       400.30 o
  32  16   4       1159.49       1800.36       572.09 o
  32  16   4        728.90       1269.21       871.78 o
  34  16   4        485.88        947.55       490.21 o
   2  18   4        276.02       -159.87       400.14 o
   2  18   4        446.79        225.14       303.81 o
   4  18   4        646.24        769.39       418.34 o
   4  18   4        644.32        377.16       456.61 o
   6  18   4       2151.93       1605.23       393.26 o
   6  18   4       1422.99       1438.30       503.20 o
   8  18   4       1156.88        817.01       382.62 o
  10  18   4       5923.51       5643.15       552.38 o
  12  18   4       3005.26       3354.69       314.34 o
  14  18   4       3761.83       3947.16       412.01 o
  16  18   4       1018.70       1727.66       291.63 o
  18  18   4        960.59        778.47       295.15 o
  20  18   4         54.66       -338.14       430.03 o
  22  18   4        476.25        368.76       407.83 o
  24  18   4       1180.51       1581.81       456.04 o
  26  18   4       1888.27       2024.59       490.33 o
  28  18   4       1288.25       1272.27       381.70 o
  30  18   4         99.00        473.06       411.96 o
  32  18   4        384.12        -31.36       576.01 o
   0  20   4       3483.87       2638.48       465.43 o
   2  20   4        685.89        503.53       422.13 o
   2  20   4        864.98        791.46       331.16 o
   4  20   4       1766.99        936.62       344.89 o
   4  20   4       1233.99        705.94       444.95 o
   6  20   4       2051.34        762.31       479.23 o
   6  20   4       1625.45       1315.04       677.08 o
   8  20   4       1672.61       1792.21       714.51 o
   8  20   4       3159.29       2479.88       589.89 o
  10  20   4       3778.91       3705.06       799.47 o
  12  20   4        972.48        924.37       691.66 o
  14  20   4       4501.89       5164.50       483.24 o
  16  20   4        535.03       1424.39       351.25 o
  18  20   4       1194.89        945.21       362.30 o
  20  20   4       1399.97        686.62       386.87 o
  22  20   4       1309.24        520.27       418.63 o
  24  20   4        624.40        402.99       462.62 o
  26  20   4       2251.30       2678.30       535.01 o
  28  20   4        659.02       1144.00       519.59 o
  30  20   4       1432.55       1866.54       577.82 o
  32  20   4        147.05       1485.25       631.65 o
   2  22   4        831.97       1405.89       480.55 o
   2  22   4       1683.82       2357.23       389.63 o
   4  22   4       1278.45       2241.17       386.68 o
   4  22   4       1790.67       1367.86       469.11 o
   6  22   4       3222.00       2350.96       560.52 o
   6  22   4       2338.95       2975.53       772.85 o
   8  22   4       4133.39       3629.25       852.47 o
   8  22   4       4690.33       4057.78       709.66 o
  10  22   4       3039.32       2361.43       592.02 o
  10  22   4       3454.74       2638.82       804.37 o
  12  22   4       1225.52       3040.70       458.00 o
  14  22   4       2712.87       3829.01       526.58 o
  16  22   4       1318.59        893.92       356.27 o
  18  22   4        819.89        634.42       390.68 o
  20  22   4       1449.48       1116.62       430.04 o
  22  22   4        915.38        941.03       447.19 o
  24  22   4        614.41        422.52       462.92 o
  26  22   4        797.09        395.00       516.24 o
  28  22   4        177.68       -311.68       540.99 o
  30  22   4       1437.68       1777.33       600.04 o
  32  22   4       1785.55        926.08      1128.02 o
   0  24   4        469.55        -33.77       453.53 o
   2  24   4       2697.08       2338.39       525.51 o
   2  24   4       2972.82       3121.81       447.67 o
   4  24   4        280.65        810.80       361.94 o
   4  24   4        665.36        836.69       684.19 o
   6  24   4       4255.82       3678.84       690.37 o
   6  24   4       3950.52       3730.52       839.78 o
   8  24   4       3095.61       2808.13       675.52 o
   8  24   4       4357.11       4092.56       899.16 o
  10  24   4       2679.41       2814.64       612.10 o
  10  24   4       1680.57       2411.91       778.98 o
  12  24   4       2896.12       4657.87       607.17 o
  12  24   4       2479.62       2319.87       612.13 o
  14  24   4       1263.48       3068.29       506.92 o
  16  24   4        603.33       1096.59       377.35 o
  18  24   4        507.42        656.61       410.60 o
  20  24   4        701.99        764.92       446.05 o
  22  24   4        608.05        457.99       475.08 o
  24  24   4        476.40        357.94       491.46 o
  26  24   4        931.16        810.33       543.78 o
  28  24   4        213.60       -208.42       577.80 o
  30  24   4        538.46        593.89       641.99 o
   2  26   4       1422.30       2027.25       405.73 o
   2  26   4       2276.87       1947.40       543.90 o
   4  26   4        451.04        -16.17       731.08 o
   4  26   4        502.60        372.12       369.48 o
   6  26   4       3878.61       3390.58       854.08 o
   6  26   4       2865.68       3155.53       619.26 o
   8  26   4       1977.20       2615.69       824.08 o
   8  26   4        914.54        314.91       539.42 o
  10  26   4       5187.55       5395.87      1078.16 o
  10  26   4       5451.27       4901.90       775.15 o
  12  26   4       1217.51       2860.38       444.41 o
  12  26   4        289.10        458.14       575.35 o
  14  26   4        866.85       1234.87       847.81 o
  14  26   4        703.25        540.11       594.94 o
  16  26   4        590.81       1239.24       462.09 o
  16  26   4        708.63       1245.29       630.13 o
  18  26   4       1013.14       1159.18       450.85 o
  20  26   4        346.34        202.19       458.47 o
  22  26   4        887.00        518.08       495.16 o
  24  26   4        152.37       -193.30       535.53 o
  26  26   4        509.74        676.51       574.34 o
  28  26   4       1273.84       1593.76       628.76 o
  30  26   4        186.99        369.27      1131.21 o
   0  28   4       2790.62       2921.45       567.04 o
   2  28   4       1134.88        970.18       534.72 o
   2  28   4        629.82        628.18       390.87 o
   4  28   4        391.53        259.66       758.26 o
   4  28   4       1142.93        753.66       410.43 o
   6  28   4       1227.70        893.74       418.12 o
   6  28   4       2077.27       1771.64       812.24 o
   8  28   4        534.99        429.50       587.56 o
   8  28   4        810.14       1462.34       825.63 o
  10  28   4       3246.60       2585.90       875.38 o
  10  28   4       1069.41       1137.20       579.48 o
  12  28   4        784.59        607.12       617.37 o
  12  28   4        482.86        832.23       881.44 o
  14  28   4        523.72        472.95       881.86 o
  14  28   4        424.44        749.82       634.94 o
  16  28   4        595.72       1234.14       444.39 o
  16  28   4        458.21       1524.27       654.40 o
  18  28   4       1349.76       1285.80       475.18 o
  18  28   4       1041.88        783.56       680.68 o
  20  28   4        318.98        769.99       488.69 o
  22  28   4        598.67       1283.08       533.94 o
  24  28   4         97.13        -78.93       556.67 o
  26  28   4       2185.45       1780.60       626.86 o
  28  28   4        721.78        786.18       649.81 o
   2  30   4        336.05         79.00       547.52 o
   2  30   4         87.47       -147.86       410.11 o
   4  30   4       2364.85       1607.75       431.61 o
   4  30   4       2118.66       1883.56       867.55 o
   6  30   4       1062.00        676.88       430.34 o
   6  30   4       1038.47       -273.90       810.33 o
   8  30   4        322.78       -801.54       801.54 o
   8  30   4        135.35        -61.85       582.01 o
  10  30   4        740.07       1577.47       648.30 o
  10  30   4        768.73       -292.97       835.68 o
  12  30   4       1266.51       1458.81       622.56 o
  12  30   4        938.03         25.94       862.82 o
  14  30   4        489.71        -63.58       890.34 o
  14  30   4        876.13       1512.37       641.33 o
  16  30   4        412.87        327.16       466.75 o
  16  30   4        593.59       1140.28       665.56 o
  18  30   4        625.91       1466.66       563.37 o
  20  30   4       1287.80       1386.53       532.40 o
  20  30   4       1190.45       1179.61       692.10 o
  22  30   4       1615.77       2391.41       757.21 o
  22  30   4       1192.86       1711.34       572.72 o
  24  30   4       1135.92       1170.11       611.21 o
  26  30   4       1703.84       2685.33       812.37 o
   0  32   4       1916.28       1633.24       593.98 o
   2  32   4        246.46       -437.04       437.04 o
   2  32   4         95.20       -188.00       561.47 o
   4  32   4        948.18        263.89       437.84 o
   4  32   4       1672.42       1557.04       841.76 o
   6  32   4       1278.30       1937.02       888.44 o
   6  32   4       1352.12       1225.53       635.21 o
   8  32   4        192.53        458.76       637.44 o
   8  32   4        131.88        459.64       838.35 o
  10  32   4        976.75        958.44       633.42 o
  10  32   4       1007.76        428.78       896.63 o
  12  32   4       1491.06       2348.36       366.04 o
  12  32   4       1302.28       2095.17       673.83 o
  14  32   4       1255.50       -129.80       940.07 o
  14  32   4       1247.45       1636.98       667.67 o
  16  32   4        927.26       1240.59       669.56 o
  16  32   4        846.89       1318.62       517.73 o
  18  32   4        623.16        578.96       581.10 o
  18  32   4        593.30        584.16       704.55 o
  20  32   4        568.71       1116.03       614.85 o
  20  32   4        185.02       1191.70       735.21 o
  22  32   4       1681.18       2244.65       595.92 o
  22  32   4       1343.66       1852.91       802.31 o
  24  32   4       2158.67       2371.18       665.73 o
   2  34   4        412.80        444.61       603.15 o
   2  34   4        387.46         14.23       655.01 o
   4  34   4        807.20        883.76       874.79 o
   4  34   4        577.00       -502.34       625.65 o
   6  34   4       1290.29        706.05       680.24 o
   6  34   4       1220.76       1077.56       920.92 o
   8  34   4        730.14        737.39       644.73 o
   8  34   4        265.79        853.53       893.14 o
  10  34   4        366.36       1127.46       695.83 o
  10  34   4        673.39         -8.51       891.54 o
  12  34   4        480.52        152.50       665.29 o
  12  34   4        860.48        900.48       293.47 o
  14  34   4        858.81       1016.23       418.37 o
  14  34   4        641.33        922.14       689.42 o
  16  34   4        651.22       1203.91       666.32 o
  16  34   4        766.45       1166.79       542.63 o
  18  34   4       1270.46       1797.10       727.59 o
  18  34   4        367.02        343.08       572.07 o
  20  34   4        365.25        886.56       647.36 o
  20  34   4        536.08        833.35       737.24 o
  22  34   4        889.86       1845.78       729.22 o
   0  36   4        988.50        279.86       340.13 o
   2  36   4        191.96         72.25       858.95 o
   4  36   4        453.09        257.99       903.39 o
   6  36   4       1501.66        490.46       894.38 o
   8  36   4       1191.21        252.30       901.23 o
  10  36   4        316.43        347.30       942.68 o
  12  36   4        485.10        890.43       980.74 o
  14  36   4        779.71       1818.16      1006.06 o
  16  36   4        679.43        915.80      1021.67 o
  18  36   4       2536.35       2526.06      1146.37 o
  20  36   4        552.43       1873.69       669.55 o
   2  38   4        376.54       -276.96       880.48 o
   4  38   4        241.32       -123.80       904.09 o
   6  38   4        941.72       1244.83       939.33 o
   8  38   4       1158.51        839.07       984.02 o
  10  38   4        231.29       1110.20      1002.13 o
  12  38   4        304.88        701.15      1002.96 o
  14  38   4       1181.65       -958.12       958.12 o
  16  38   4        617.12       1207.06      1073.28 o
  18  38   4       2942.83       4136.20      1200.92 o
   0  40   4        658.49        272.15       302.37 o
   2  40   4        210.38        376.89       211.64 o
   4  40   4        413.05        269.75       213.65 o
   6  40   4        819.48        747.70       254.11 o
   8  40   4        681.79       -449.81      1040.77 o
  10  40   4        168.68        -35.89       182.90 o
  12  40   4        633.68        238.30       221.54 o
  14  40   4         77.34        143.53       206.99 o
  16  40   4        315.22         28.10       179.10 o
   2  42   4        867.56        592.31       224.30 o
   4  42   4         38.88       -131.42       214.69 o
   6  42   4        157.80         81.78       243.48 o
   8  42   4       1017.71        865.83       264.86 o
  10  42   4        347.82        275.10       207.62 o
  12  42   4        645.61        474.38       242.71 o
   0  44   4        198.05        261.32       344.16 o
   2  44   4         90.68        -68.93       230.86 o
   4  44   4        340.60        247.05       234.04 o
   3   1   5        600.11        501.00       933.18 o
   3   1   5        491.28        426.80       860.24 o
   5   1   5        979.52       1617.87       938.74 o
   5   1   5        778.59       1930.05       982.73 o
   7   1   5        844.73       1252.67       929.99 o
   7   1   5        684.91        967.45       940.04 o
   9   1   5        767.78       1168.71      1013.42 o
   9   1   5        558.52        529.59      1020.84 o
  11   1   5        203.60        986.09      1018.19 o
  11   1   5         46.42        934.53       986.29 o
  13   1   5        717.42        881.72      1034.35 o
  13   1   5        607.17        509.37      1047.59 o
  15   1   5         28.77       1491.86      1071.74 o
  15   1   5        318.34       1121.20      1103.96 o
  17   1   5        112.39        321.52      1140.18 o
  17   1   5         73.92        623.97      1150.44 o
  19   1   5        618.45        986.17      1189.80 o
  19   1   5        504.98        966.75      1300.98 o
  21   1   5        552.87        366.53       782.11 o
   3   3   5        674.03        773.16       981.52 o
   3   3   5        725.34       1141.21       842.54 o
   5   3   5       1469.93       1961.01      1031.88 o
   5   3   5        547.38       1496.25       917.43 o
   7   3   5        501.00        963.24       898.16 o
   7   3   5        449.40       1370.63       985.10 o
   9   3   5        317.73       1329.73       982.06 o
   9   3   5        195.16         77.95      1048.63 o
  11   3   5        449.67        684.67      1047.02 o
  11   3   5        384.48       1520.69      1020.92 o
  13   3   5        480.31       1134.68      1047.26 o
  13   3   5        421.49       1101.28      1115.52 o
  15   3   5        807.70       1778.21      1182.71 o
  15   3   5        651.55       -224.61      1068.00 o
  17   3   5        156.67       1206.48      1095.41 o
  17   3   5       1326.37       1647.80      1212.95 o
  19   3   5        273.75       4236.16      1468.79 o
  19   3   5        374.41        513.68      1212.84 o
  21   3   5        824.16       1513.64       494.57 o
   3   5   5        489.75       1224.75       874.66 o
   5   5   5       2780.91       2971.16      1146.06 o
   5   5   5       2762.74       2218.77       869.81 o
   7   5   5        573.93        990.09       923.29 o
   7   5   5        707.13       2177.41      1148.02 o
   9   5   5        294.92         20.50       899.74 o
   9   5   5        263.91       2977.22      1159.96 o
  11   5   5        677.72       9689.52      1652.64 o
  11   5   5        343.82        714.24       801.45 o
  13   5   5        471.63      14260.65      2064.91 o
  13   5   5        480.67         43.01       813.71 o
  15   5   5        517.75      26369.38      3303.58 o
  15   5   5        654.18        562.60       893.55 o
  17   5   5       2628.11       1202.85       957.79 o
  19   5   5        288.50        178.20      1003.84 o
   1   7   5        498.32        290.83       850.91 o
   3   7   5       1356.22       1261.09       880.66 o
   5   7   5       1509.01       1813.59       927.00 o
   7   7   5        735.87       1199.41       892.88 o
   9   7   5        128.46       -455.56       920.02 o
  11   7   5       1167.80       1098.98       974.63 o
  13   7   5        402.04       1216.62       998.87 o
  15   7   5        514.29        272.72       992.28 o
  17   7   5       1371.63        921.12      1111.98 o
  19   7   5        148.01       -391.84      1117.49 o
   1   9   5       1927.47       1215.90       830.77 o
   3   9   5       2481.10       2333.79       853.51 o
   5   9   5        577.68       2061.28       879.14 o
   7   9   5        419.44       1689.08       919.29 o
   9   9   5        355.13        966.70       938.65 o
  11   9   5       2078.90       2976.12       450.42 o
  13   9   5        114.02       -287.77       970.11 o
  15   9   5        359.50       1173.63      1005.34 o
  17   9   5         86.02        950.12      1085.71 o
  19   9   5        254.20        677.19      1126.29 o
   1  11   5       1485.68        698.86       896.25 o
   3  11   5       1445.60       1091.60       856.77 o
   5  11   5       2750.50       2252.30       912.17 o
   7  11   5        834.95       2124.71       935.76 o
   9  11   5        736.46       1821.05      1003.70 o
  11  11   5       2264.67       3032.39      1015.40 o
  13  11   5         93.22        354.40      1014.99 o
  15  11   5       1072.26        302.47      1032.71 o
  17  11   5        625.06        680.91      1098.62 o
   1  13   5        555.40        363.98       879.55 o
   3  13   5        331.07        481.43       927.84 o
   5  13   5       2566.54       2329.43      1016.08 o
   7  13   5        867.17       1301.83       989.20 o
   9  13   5        692.39       1053.35      1015.41 o
  11  13   5       3505.90       3638.26      1102.04 o
  13  13   5        322.95        457.86      1061.15 o
  13  13   5        608.31        815.05       838.66 o
  15  13   5        536.55        615.21       837.81 o
  15  13   5        847.94       -319.10      1049.78 o
  17  13   5       1123.09       2215.61      1240.82 o
   1  15   5        432.12        277.40       899.83 o
   3  15   5        800.63       -457.20       848.89 o
   3  15   5        741.85        936.96       969.88 o
   5  15   5        650.40       2161.79      1009.09 o
   5  15   5        720.95        459.90       804.92 o
   7  15   5       3320.53       3572.36       837.27 o
   7  15   5       2768.31       3612.04      1088.09 o
   9  15   5        262.63        974.33      1046.83 o
   9  15   5        169.66       1046.69       853.91 o
  11  15   5       2462.42       2361.67      1069.78 o
  11  15   5       2015.74       2567.91       892.40 o
  13  15   5        798.93       1968.93       867.88 o
  13  15   5        834.91        657.51      1097.61 o
  15  15   5        416.13       1054.51       879.65 o
  15  15   5        493.12        564.89      1162.70 o
   1  17   5       1074.71        974.44       930.10 o
   3  17   5        525.82        398.44       946.55 o
   5  17   5       2127.76        686.81       862.58 o
   5  17   5       1539.62       2211.56      1045.60 o
   7  17   5       2880.40       2842.64      1049.19 o
   7  17   5       2549.41       2300.54       880.41 o
   9  17   5        408.04       1285.56       861.95 o
   9  17   5        256.07       -214.05      1036.84 o
  11  17   5       2057.75       2989.52       921.23 o
  11  17   5       2373.42       3040.29      1168.04 o
  13  17   5        530.94        795.69      1131.28 o
  13  17   5        260.40       -343.32       865.93 o
  15  17   5        370.96         69.34      1211.95 o
   1  19   5       1796.35        414.89       984.56 o
   3  19   5       1353.10       1860.03       996.83 o
   5  19   5       1985.90       1963.78      1016.42 o
   7  19   5       2608.66       2087.76      1092.35 o
   9  19   5        496.50       1364.62      1067.23 o
  11  19   5       1336.83       2096.44       287.04 o
  13  19   5        217.09        312.12      1221.30 o
   1  21   5       1047.16        415.42      1040.49 o
   3  21   5        978.90       2292.84      1082.04 o
   5  21   5       1529.88       1863.99      1095.93 o
   7  21   5        873.89       1385.00      1106.91 o
   9  21   5       1407.55       1796.12       276.19 o
  11  21   5        637.11        479.16      1239.43 o
   5  23   5        774.35        624.94      1113.16 o
   7  23   5        847.07       1664.62      1229.18 o
                                                
